# Supplementary material for: 2′-Chloro-4-meth­oxy-3-nitro­benzil
Source: Acta Crystallogr Sect E Struct Rep Online. 2011 May 28;67(Pt 6):o1535. doi: 10.1107/S1600536811019532 (PMC3120549; doi:10.1107/S1600536811019532)
Supplement: Supplementary file 1 [file e-67-o1535-sup1.cif]

##############################################################################
#                                                                            #
# This CIF contains the data in a paper accepted for publication in          #
# Acta Crystallographica Section E. It conforms to the requirements of       #
# Notes for Authors for Acta Crystallographica Section E, and has been       #
# peer reviewed under the auspices of the IUCr Commission on Journals.       #
#                                                                            #
# Full details of the Crystallographic Information File format               #
# are given in the paper "The Crystallographic Information File (CIF):       #
# a New Standard Archive File for Crystallography" by S. R. Hall, F. H.      #
# Allen and I. D. Brown [Acta Cryst. (1991), A47, 655-685].                  #
#                                                                            #
# The current version of the core CIF dictionary is obtainable from          #
# ftp://ftp.iucr.org/pub/cif_core.dic.                                       #
#                                                                            #
# Software is freely available for graphical display of the structure(s)     #
# in this CIF. For information consult the CIF software page                 #
# http://www.iucr.org/resources/cif/software.                                #
#                                                                            #
# This file may be used for bona fide research purposes within the           #
# scientific community so long as proper attribution is given to the journal # 
# article from which it was obtained.                                        #
#                                                                            #
##############################################################################
data_I
_audit_creation_method     SHELXL-97
_chemical_name_systematic
;
1-(2-chlorophenyl)-2-(4-methoxy-3-nitrophenyl)ethane-1,2-dione
;
_chemical_name_common
;
2'-Chloro-4-methoxy-3-nitrobenzil
;
_chemical_formula_moiety     'C15 H10 Cl N O5'
_chemical_formula_sum     'C15 H10 Cl N O5'
_chemical_formula_iupac     'C15 H10 Cl N O5'
_chemical_formula_weight     319.69
_chemical_melting_point     ?
_symmetry_cell_setting     triclinic
_symmetry_space_group_name_H-M     'P -1'
_symmetry_space_group_name_Hall     '-P 1'
loop_
    _symmetry_equiv_pos_as_xyz
    'x, y, z'
    '-x, -y, -z'
_cell_length_a     7.8559(2)
_cell_length_b     8.1003(2)
_cell_length_c     12.4961(3)
_cell_angle_alpha     74.8930(10)
_cell_angle_beta     74.809(2)
_cell_angle_gamma     68.5930(10)
_cell_volume     702.32(3)
_cell_formula_units_Z     2
_cell_measurement_reflns_used     8570
_cell_measurement_theta_min     2.7
_cell_measurement_theta_max     29.0
_cell_measurement_temperature     295(2)
_exptl_crystal_description     block
_exptl_crystal_colour     colourless
_exptl_crystal_size_max     0.30
_exptl_crystal_size_mid     0.20
_exptl_crystal_size_min     0.20
_exptl_crystal_density_diffrn     1.512
_exptl_crystal_density_meas     ?
_exptl_crystal_density_method     'not measured'
_exptl_crystal_F_000     328
_exptl_absorpt_coefficient_mu     0.296
_exptl_absorpt_correction_type     multi-scan
_exptl_absorpt_process_details     '(SADABS; Sheldrick, 1996)'
_exptl_absorpt_correction_T_min     0.9165
_exptl_absorpt_correction_T_max     0.9432
_exptl_special_details
;
;
_diffrn_ambient_temperature     295(2)
_diffrn_radiation_type     MoK\a
_diffrn_radiation_wavelength     0.71073
_diffrn_radiation_source     'fine-focus sealed tube'
_diffrn_radiation_monochromator     graphite
_diffrn_measurement_device_type     'Bruker Kappa APEXII'
_diffrn_measurement_method     '\w and \f'
_diffrn_detector_area_resol_mean     ?
_diffrn_reflns_number     17487
_diffrn_reflns_av_R_equivalents     0.0207
_diffrn_reflns_av_sigmaI/netI     0.0170
_diffrn_reflns_theta_min     2.75
_diffrn_reflns_theta_max     29.64
_diffrn_reflns_theta_full     29.64
_diffrn_measured_fraction_theta_max     0.996
_diffrn_measured_fraction_theta_full     0.996
_diffrn_reflns_limit_h_min     -10
_diffrn_reflns_limit_h_max     10
_diffrn_reflns_limit_k_min     -11
_diffrn_reflns_limit_k_max     10
_diffrn_reflns_limit_l_min     -12
_diffrn_reflns_limit_l_max     17
_diffrn_standards_number     0
_diffrn_standards_interval_count     0
_diffrn_standards_interval_time     0
_diffrn_standards_decay_%     0
_refine_special_details
;
;
_reflns_number_total     3937
_reflns_number_gt     3150
_reflns_threshold_expression     I>2\s(I)
_refine_ls_structure_factor_coef     Fsqd
_refine_ls_matrix_type     full
_refine_ls_R_factor_all     0.0537
_refine_ls_R_factor_gt     0.0423
_refine_ls_wR_factor_gt     0.1197
_refine_ls_wR_factor_ref     0.1282
_refine_ls_goodness_of_fit_ref     1.058
_refine_ls_restrained_S_all     1.058
_refine_ls_number_reflns     3937
_refine_ls_number_parameters     200
_refine_ls_number_restraints     0
_refine_ls_hydrogen_treatment     constr
_refine_ls_weighting_scheme     calc
_refine_ls_weighting_details
         'calc w=1/[\s^2^(Fo^2^)+(0.0635P)^2^+0.1600P] where P=(Fo^2^+2Fc^2^)/3'
_atom_sites_solution_hydrogens     geom
_atom_sites_solution_primary     direct
_atom_sites_solution_secondary     difmap
_refine_ls_shift/su_max     0.000
_refine_ls_shift/su_mean     0.000
_refine_diff_density_max     0.484
_refine_diff_density_min     -0.408
_refine_ls_extinction_method     none
_refine_ls_extinction_coef     ?
loop_
    _atom_type_symbol
    _atom_type_description
    _atom_type_scat_dispersion_real
    _atom_type_scat_dispersion_imag
    _atom_type_scat_source
    'C' 'C' 0.0033 0.0016
                         'International Tables Vol C Tables 4.2.6.8 and 6.1.1.4'
    'H' 'H' 0.0000 0.0000
                         'International Tables Vol C Tables 4.2.6.8 and 6.1.1.4'
    'N' 'N' 0.0061 0.0033
                         'International Tables Vol C Tables 4.2.6.8 and 6.1.1.4'
    'O' 'O' 0.0106 0.0060
                         'International Tables Vol C Tables 4.2.6.8 and 6.1.1.4'
    'Cl' 'Cl' 0.1484 0.1585
                         'International Tables Vol C Tables 4.2.6.8 and 6.1.1.4'
_computing_data_collection     'APEX2 (Bruker, 2004)'
_computing_cell_refinement     'SAINT (Bruker, 2004)'
_computing_data_reduction     'SAINT (Bruker, 2004)'
_computing_structure_solution     'SHELXS97 (Sheldrick, 2008)'
_computing_structure_refinement     'SHELXL97 (Sheldrick, 2008)'
_computing_molecular_graphics     'PLATON (Spek, 2009)'
_computing_publication_material     'SHELXL97 (Sheldrick, 2008)'
loop_
    _atom_site_type_symbol
    _atom_site_label
    _atom_site_fract_x
    _atom_site_fract_y
    _atom_site_fract_z
    _atom_site_U_iso_or_equiv
    _atom_site_adp_type
    _atom_site_calc_flag
    _atom_site_refinement_flags
    _atom_site_occupancy
    _atom_site_symmetry_multiplicity
    _atom_site_disorder_assembly
    _atom_site_disorder_group
    Cl Cl1 0.15981(6) 0.62735(6) 0.72481(4) 0.06164(15) Uani d . 1 1 . .
    O O1 0.66183(15) 0.31713(16) 0.83551(11) 0.0568(3) Uani d . 1 1 . .
    O O2 0.39794(18) 0.70912(17) 0.88704(10) 0.0583(3) Uani d . 1 1 . .
    O O3 0.82025(17) 0.96590(15) 0.40294(9) 0.0523(3) Uani d . 1 1 . .
    O O4 0.5354(2) 1.23772(19) 0.64274(14) 0.0786(5) Uani d . 1 1 . .
    O O5 0.7972(2) 1.19529(19) 0.52797(13) 0.0714(4) Uani d . 1 1 . .
    N N1 0.6714(2) 1.14290(17) 0.58676(11) 0.0457(3) Uani d . 1 1 . .
    C C1 0.17355(19) 0.45206(19) 0.83978(12) 0.0404(3) Uani d . 1 1 . .
    C C2 0.0214(2) 0.3912(2) 0.88416(15) 0.0505(4) Uani d . 1 1 . .
    H H2 -0.0877 0.4486 0.8552 0.061 Uiso calc R 1 1 . .
    C C3 0.0327(2) 0.2455(2) 0.97122(17) 0.0571(4) Uani d . 1 1 . .
    H H3 -0.0693 0.2046 1.0012 0.069 Uiso calc R 1 1 . .
    C C4 0.1931(3) 0.1598(2) 1.01429(16) 0.0587(4) Uani d . 1 1 . .
    H H4 0.1997 0.0611 1.0730 0.070 Uiso calc R 1 1 . .
    C C5 0.3451(2) 0.2209(2) 0.96994(14) 0.0480(3) Uani d . 1 1 . .
    H H5 0.4537 0.1627 0.9993 0.058 Uiso calc R 1 1 . .
    C C6 0.33717(18) 0.36820(18) 0.88208(12) 0.0376(3) Uani d . 1 1 . .
    C C7 0.50704(19) 0.4244(2) 0.83798(12) 0.0402(3) Uani d . 1 1 . .
    C C8 0.4875(2) 0.6252(2) 0.81244(12) 0.0411(3) Uani d . 1 1 . .
    C C9 0.59015(19) 0.70248(18) 0.70630(12) 0.0384(3) Uani d . 1 1 . .
    C C10 0.59340(19) 0.87676(18) 0.69408(12) 0.0383(3) Uani d . 1 1 . .
    H H10 0.5392 0.9386 0.7540 0.046 Uiso calc R 1 1 . .
    C C11 0.67654(19) 0.95783(17) 0.59376(12) 0.0370(3) Uani d . 1 1 . .
    C C12 0.7569(2) 0.87131(19) 0.50031(12) 0.0397(3) Uani d . 1 1 . .
    C C13 0.7560(2) 0.6947(2) 0.51480(13) 0.0471(3) Uani d . 1 1 . .
    H H13 0.8119 0.6315 0.4556 0.057 Uiso calc R 1 1 . .
    C C14 0.6734(2) 0.61296(19) 0.61536(13) 0.0453(3) Uani d . 1 1 . .
    H H14 0.6732 0.4958 0.6228 0.054 Uiso calc R 1 1 . .
    C C15 0.8938(3) 0.8816(3) 0.30568(15) 0.0650(5) Uani d . 1 1 . .
    H H15A 1.0008 0.7784 0.3192 0.098 Uiso calc R 1 1 . .
    H H15B 0.9292 0.9660 0.2416 0.098 Uiso calc R 1 1 . .
    H H15C 0.8008 0.8441 0.2911 0.098 Uiso calc R 1 1 . .
loop_
    _atom_site_aniso_label
    _atom_site_aniso_U_11
    _atom_site_aniso_U_22
    _atom_site_aniso_U_33
    _atom_site_aniso_U_12
    _atom_site_aniso_U_13
    _atom_site_aniso_U_23
    Cl1 0.0595(3) 0.0632(3) 0.0616(3) -0.0207(2) -0.0251(2) 0.0054(2)
    O1 0.0354(5) 0.0565(7) 0.0711(8) -0.0172(5) -0.0089(5) 0.0038(6)
    O2 0.0625(7) 0.0654(7) 0.0542(7) -0.0350(6) 0.0107(5) -0.0236(6)
    O3 0.0677(7) 0.0483(6) 0.0396(5) -0.0255(5) 0.0027(5) -0.0083(4)
    O4 0.0917(11) 0.0534(7) 0.0943(11) -0.0305(7) 0.0123(8) -0.0384(8)
    O5 0.0858(10) 0.0603(8) 0.0791(9) -0.0483(7) 0.0052(7) -0.0153(7)
    N1 0.0600(8) 0.0395(6) 0.0464(7) -0.0238(6) -0.0113(6) -0.0094(5)
    C1 0.0379(7) 0.0413(7) 0.0461(7) -0.0148(6) -0.0065(5) -0.0128(6)
    C2 0.0344(7) 0.0574(9) 0.0682(10) -0.0180(6) -0.0040(7) -0.0265(8)
    C3 0.0434(8) 0.0594(10) 0.0749(11) -0.0309(7) 0.0117(8) -0.0246(9)
    C4 0.0578(10) 0.0507(9) 0.0641(10) -0.0294(8) 0.0054(8) -0.0036(8)
    C5 0.0434(7) 0.0443(8) 0.0538(9) -0.0187(6) -0.0059(6) -0.0013(6)
    C6 0.0344(6) 0.0384(6) 0.0425(7) -0.0170(5) -0.0023(5) -0.0088(5)
    C7 0.0368(7) 0.0461(7) 0.0403(7) -0.0199(6) -0.0060(5) -0.0035(6)
    C8 0.0387(7) 0.0463(7) 0.0448(7) -0.0226(6) -0.0046(6) -0.0090(6)
    C9 0.0385(6) 0.0377(7) 0.0431(7) -0.0180(5) -0.0054(5) -0.0080(5)
    C10 0.0406(7) 0.0397(7) 0.0398(7) -0.0175(6) -0.0045(5) -0.0122(5)
    C11 0.0419(7) 0.0333(6) 0.0414(7) -0.0174(5) -0.0090(5) -0.0070(5)
    C12 0.0412(7) 0.0403(7) 0.0388(7) -0.0158(6) -0.0040(5) -0.0084(5)
    C13 0.0570(9) 0.0404(7) 0.0447(8) -0.0172(7) 0.0010(6) -0.0173(6)
    C14 0.0535(8) 0.0352(7) 0.0510(8) -0.0191(6) -0.0041(6) -0.0126(6)
    C15 0.0772(12) 0.0696(11) 0.0423(8) -0.0258(10) 0.0097(8) -0.0175(8)
_geom_special_details
;
;
loop_
    _geom_bond_atom_site_label_1
    _geom_bond_atom_site_label_2
    _geom_bond_site_symmetry_2
    _geom_bond_distance
    _geom_bond_publ_flag
    Cl1 C1 . 1.7315(16) ?
    O1 C7 . 1.2072(18) ?
    O2 C8 . 1.2098(18) ?
    O3 C12 . 1.3379(17) ?
    O3 C15 . 1.4329(19) ?
    O4 N1 . 1.2288(19) ?
    O5 N1 . 1.2081(18) ?
    N1 C11 . 1.4649(17) ?
    C1 C2 . 1.386(2) ?
    C1 C6 . 1.387(2) ?
    C2 C3 . 1.375(3) ?
    C2 H2 . 0.9300 ?
    C3 C4 . 1.371(3) ?
    C3 H3 . 0.9300 ?
    C4 C5 . 1.386(2) ?
    C4 H4 . 0.9300 ?
    C5 C6 . 1.390(2) ?
    C5 H5 . 0.9300 ?
    C6 C7 . 1.4894(18) ?
    C7 C8 . 1.531(2) ?
    C8 C9 . 1.4755(19) ?
    C9 C10 . 1.3888(18) ?
    C9 C14 . 1.392(2) ?
    C10 C11 . 1.3727(19) ?
    C10 H10 . 0.9300 ?
    C11 C12 . 1.4039(19) ?
    C12 C13 . 1.397(2) ?
    C13 C14 . 1.375(2) ?
    C13 H13 . 0.9300 ?
    C14 H14 . 0.9300 ?
    C15 H15A . 0.9600 ?
    C15 H15B . 0.9600 ?
    C15 H15C . 0.9600 ?
loop_
    _geom_angle_atom_site_label_1
    _geom_angle_atom_site_label_2
    _geom_angle_atom_site_label_3
    _geom_angle_site_symmetry_1
    _geom_angle_site_symmetry_3
    _geom_angle
    _geom_angle_publ_flag
    C12 O3 C15 . . 118.41(13) ?
    O5 N1 O4 . . 123.29(13) ?
    O5 N1 C11 . . 119.95(13) ?
    O4 N1 C11 . . 116.76(13) ?
    C2 C1 C6 . . 120.96(14) ?
    C2 C1 Cl1 . . 118.46(12) ?
    C6 C1 Cl1 . . 120.49(11) ?
    C3 C2 C1 . . 119.54(15) ?
    C3 C2 H2 . . 120.2 ?
    C1 C2 H2 . . 120.2 ?
    C4 C3 C2 . . 120.65(14) ?
    C4 C3 H3 . . 119.7 ?
    C2 C3 H3 . . 119.7 ?
    C3 C4 C5 . . 119.75(16) ?
    C3 C4 H4 . . 120.1 ?
    C5 C4 H4 . . 120.1 ?
    C4 C5 C6 . . 120.75(16) ?
    C4 C5 H5 . . 119.6 ?
    C6 C5 H5 . . 119.6 ?
    C1 C6 C5 . . 118.35(12) ?
    C1 C6 C7 . . 124.05(13) ?
    C5 C6 C7 . . 117.59(13) ?
    O1 C7 C6 . . 122.20(13) ?
    O1 C7 C8 . . 117.75(12) ?
    C6 C7 C8 . . 119.31(12) ?
    O2 C8 C9 . . 123.30(13) ?
    O2 C8 C7 . . 116.30(13) ?
    C9 C8 C7 . . 120.11(12) ?
    C10 C9 C14 . . 118.62(13) ?
    C10 C9 C8 . . 118.39(12) ?
    C14 C9 C8 . . 122.86(12) ?
    C11 C10 C9 . . 120.09(12) ?
    C11 C10 H10 . . 120.0 ?
    C9 C10 H10 . . 120.0 ?
    C10 C11 C12 . . 122.04(12) ?
    C10 C11 N1 . . 116.88(12) ?
    C12 C11 N1 . . 121.04(12) ?
    O3 C12 C13 . . 124.79(13) ?
    O3 C12 C11 . . 118.04(12) ?
    C13 C12 C11 . . 117.09(13) ?
    C14 C13 C12 . . 120.92(13) ?
    C14 C13 H13 . . 119.5 ?
    C12 C13 H13 . . 119.5 ?
    C13 C14 C9 . . 121.19(13) ?
    C13 C14 H14 . . 119.4 ?
    C9 C14 H14 . . 119.4 ?
    O3 C15 H15A . . 109.5 ?
    O3 C15 H15B . . 109.5 ?
    H15A C15 H15B . . 109.5 ?
    O3 C15 H15C . . 109.5 ?
    H15A C15 H15C . . 109.5 ?
    H15B C15 H15C . . 109.5 ?
loop_
    _geom_torsion_atom_site_label_1
    _geom_torsion_atom_site_label_2
    _geom_torsion_atom_site_label_3
    _geom_torsion_atom_site_label_4
    _geom_torsion_site_symmetry_1
    _geom_torsion_site_symmetry_2
    _geom_torsion_site_symmetry_3
    _geom_torsion_site_symmetry_4
    _geom_torsion
    _geom_torsion_publ_flag
    C6 C1 C2 C3 . . . . -0.1(2) ?
    Cl1 C1 C2 C3 . . . . 176.25(12) ?
    C1 C2 C3 C4 . . . . -0.1(3) ?
    C2 C3 C4 C5 . . . . 0.2(3) ?
    C3 C4 C5 C6 . . . . -0.1(3) ?
    C2 C1 C6 C5 . . . . 0.3(2) ?
    Cl1 C1 C6 C5 . . . . -176.05(11) ?
    C2 C1 C6 C7 . . . . 179.26(13) ?
    Cl1 C1 C6 C7 . . . . 3.0(2) ?
    C4 C5 C6 C1 . . . . -0.2(2) ?
    C4 C5 C6 C7 . . . . -179.23(15) ?
    C1 C6 C7 O1 . . . . -145.86(16) ?
    C5 C6 C7 O1 . . . . 33.2(2) ?
    C1 C6 C7 C8 . . . . 44.2(2) ?
    C5 C6 C7 C8 . . . . -136.81(14) ?
    O1 C7 C8 O2 . . . . -119.03(16) ?
    C6 C7 C8 O2 . . . . 51.37(19) ?
    O1 C7 C8 C9 . . . . 55.0(2) ?
    C6 C7 C8 C9 . . . . -134.60(14) ?
    O2 C8 C9 C10 . . . . 4.0(2) ?
    C7 C8 C9 C10 . . . . -169.64(13) ?
    O2 C8 C9 C14 . . . . -171.77(15) ?
    C7 C8 C9 C14 . . . . 14.6(2) ?
    C14 C9 C10 C11 . . . . 0.4(2) ?
    C8 C9 C10 C11 . . . . -175.55(13) ?
    C9 C10 C11 C12 . . . . 1.3(2) ?
    C9 C10 C11 N1 . . . . 178.94(12) ?
    O5 N1 C11 C10 . . . . 148.61(15) ?
    O4 N1 C11 C10 . . . . -31.4(2) ?
    O5 N1 C11 C12 . . . . -33.7(2) ?
    O4 N1 C11 C12 . . . . 146.30(16) ?
    C15 O3 C12 C13 . . . . -0.3(2) ?
    C15 O3 C12 C11 . . . . -176.86(15) ?
    C10 C11 C12 O3 . . . . 174.20(14) ?
    N1 C11 C12 O3 . . . . -3.4(2) ?
    C10 C11 C12 C13 . . . . -2.6(2) ?
    N1 C11 C12 C13 . . . . 179.86(14) ?
    O3 C12 C13 C14 . . . . -174.26(15) ?
    C11 C12 C13 C14 . . . . 2.3(2) ?
    C12 C13 C14 C9 . . . . -0.7(3) ?
    C10 C9 C14 C13 . . . . -0.6(2) ?
    C8 C9 C14 C13 . . . . 175.07(15) ?
loop_
    _geom_hbond_atom_site_label_D
    _geom_hbond_atom_site_label_H
    _geom_hbond_atom_site_label_A
    _geom_hbond_site_symmetry_A
    _geom_hbond_distance_DH
    _geom_hbond_distance_HA
    _geom_hbond_distance_DA
    _geom_hbond_angle_DHA
    _geom_hbond_publ_flag
    C3 H3 O2 2_567 0.93 2.53 3.318(2) 143 y
data_global
_journal_date_recd_electronic     2011-05-23
_journal_date_accepted     2011-05-23
_journal_name_full     'Acta Crystallographica, Section E'
_journal_year     2011
_journal_volume     67
_journal_issue      6
_journal_page_first     o1535
_journal_page_last     o1535
_journal_paper_category     QO
_journal_coeditor_code     BT5555
_publ_contact_author_name     'G. Chakkaravarthi'
_publ_contact_author_address
;
Department of Physics
CPCL Polytechnic College
Chennai 600 068
India
;
_publ_contact_author_email     'chakkaravarthi_2005@yahoo.com'
_publ_contact_author_fax     ?
_publ_contact_author_phone     '09940334668'
_publ_section_title
;
2'-Chloro-4-methoxy-3-nitrobenzil
;
loop_
    _publ_author_name
    _publ_author_address
    'G. Nithya'
;
Department of Chemistry
Vels Univeristy
Pallavaram
Chennai 600 117
Tamil Nadu
India
;
    'B. Thanuja'
;
Department of Chemistry
Vels Univeristy
Pallavaram
Chennai 600 117
Tamil Nadu
India
;
    'G. Chakkaravarthi'
;
Department of Physics
CPCL Polytechnic College
Chennai 600 068
Tamil Nadu
India
;
    'Charles C. Kanagam'
;
Department of Chemistry
SRM Valliammai Engineering College
Kattankulathur 603 203,
Tamil Nadu, India
;
