# Supplementary material for: 2′-Chloro-4-meth­oxy-3-nitro­benzil
Source: Acta Crystallogr Sect E Struct Rep Online. 2011 May 28;67(Pt 6):o1535. doi: 10.1107/S1600536811019532 (PMC3120549; doi:10.1107/S1600536811019532)
Supplement: Supplementary file 2 [file e-67-o1535-Isup2.hkl]

#
# h,k,l, Fc-squared, Fo-squared, sigma(Fo-squared) and status flag
#
data_I
_shelx_title ' ni1 in P-1'
_shelx_refln_list_code          4
_shelx_F_calc_maximum      117.28
_exptl_crystal_F_000       328.00
_reflns_d_resolution_high  0.7187
 
loop_
 _symmetry_equiv_pos_as_xyz
 'x, y, z'
 '-x, -y, -z'
 
_cell_length_a     7.8559
_cell_length_b     8.1003
_cell_length_c    12.4961
_cell_angle_alpha  74.893
_cell_angle_beta   74.809
_cell_angle_gamma  68.593
 
_shelx_F_squared_multiplier     1.000
 
loop_
 _refln_index_h
 _refln_index_k
 _refln_index_l
 _refln_F_squared_calc
 _refln_F_squared_meas
 _refln_F_squared_sigma
 _refln_observed_status
   1   0   0      942.18      968.05      6.85 o
   2   0   0      702.70      784.18      5.57 o
   3   0   0      154.00      120.47      1.05 o
   4   0   0      113.32      114.75      1.05 o
   5   0   0       98.02       88.40      0.93 o
   6   0   0      490.64      487.91      4.63 o
   7   0   0        8.91        9.63      0.52 o
   8   0   0        2.86        3.12      0.62 o
   9   0   0        0.08        0.91      0.58 o
  10   0   0        0.49       -0.91      0.91 o
  -9   1   0        3.68        5.31      0.79 o
  -8   1   0        0.46        0.30      0.51 o
  -7   1   0       14.33       17.93      0.46 o
  -6   1   0       18.23       17.40      0.41 o
  -5   1   0      121.83      134.07      1.39 o
  -4   1   0      114.76      105.62      1.13 o
  -3   1   0        0.02        0.30      0.10 o
  -2   1   0      322.18      346.71      2.68 o
  -1   1   0      225.01      222.82      1.84 o
   0   1   0      285.25      284.51      2.08 o
   1   1   0        9.28        6.80      0.13 o
   2   1   0      385.23      415.11      2.87 o
   3   1   0      148.03      147.71      1.34 o
   4   1   0      186.40      176.37      1.64 o
   5   1   0       60.90       63.43      0.76 o
   6   1   0      400.36      389.01      3.46 o
   7   1   0        7.04        9.47      0.46 o
   8   1   0       12.01       11.35      0.62 o
   9   1   0       10.37       11.62      1.24 o
  10   1   0        6.28        6.34      1.07 o
  -9   2   0        0.37        1.08      0.94 o
  -8   2   0        0.01       -0.74      0.75 o
  -7   2   0        0.06       -0.03      0.25 o
  -6   2   0        2.70        1.49      0.37 o
  -5   2   0       91.05       89.39      1.46 o
  -4   2   0      185.00      193.78      2.19 o
  -3   2   0       10.13       18.96      0.37 o
  -2   2   0      150.26      152.84      1.40 o
  -1   2   0     2015.37     2041.01     15.25 o
   0   2   0     1752.04     1799.24     12.26 o
   1   2   0       12.00        8.40      0.15 o
   2   2   0     1149.50     1133.91      8.03 o
   3   2   0      976.06     1057.90      8.30 o
   4   2   0      563.05      612.04      4.72 o
   5   2   0        2.12        3.54      0.21 o
   6   2   0       93.98       94.77      1.19 o
   7   2   0        9.27       10.50      0.53 o
   8   2   0       10.64       11.14      0.53 o
   9   2   0        9.33       10.29      0.80 o
  10   2   0       17.87       21.16      1.51 o
  -8   3   0        1.17        1.05      0.34 o
  -7   3   0        1.93        2.48      0.51 o
  -6   3   0       47.28       42.74      2.16 o
  -5   3   0        0.03       -0.27      0.27 o
  -4   3   0       28.49       29.82      0.58 o
  -3   3   0       12.13       16.45      0.37 o
  -2   3   0       91.60       90.99      0.94 o
  -1   3   0      117.68      117.23      1.19 o
   0   3   0      451.82      478.70      3.64 o
   1   3   0     1017.63     1075.14      8.48 o
   2   3   0      174.53      191.46      1.71 o
   3   3   0       20.34       29.18      0.42 o
   4   3   0       64.83       64.72      0.77 o
   5   3   0        6.84        6.58      0.27 o
   6   3   0       51.96       53.41      0.78 o
   7   3   0       13.85       14.23      0.52 o
   8   3   0        8.86       10.35      0.63 o
   9   3   0        8.21        9.62      0.67 o
  10   3   0       11.09       13.79      1.24 o
  -8   4   0        0.73        0.11      1.39 o
  -7   4   0        3.57        3.55      0.61 o
  -6   4   0       29.56       26.80      1.13 o
  -5   4   0       29.77       23.54      1.19 o
  -4   4   0        0.16       -0.25      0.25 o
  -3   4   0        1.05        1.09      0.21 o
  -2   4   0      112.80      108.59      1.32 o
  -1   4   0        0.10        1.20      0.16 o
   0   4   0      584.46      638.19      4.86 o
   1   4   0      117.69      113.95      1.05 o
   2   4   0       27.01       37.89      0.55 o
   3   4   0      179.85      181.89      1.84 o
   4   4   0      159.70      131.70      1.59 o
   5   4   0        9.12        8.28      0.38 o
   6   4   0       49.46       50.11      0.74 o
   7   4   0        1.07        0.55      0.25 o
   8   4   0        1.12        0.62      0.32 o
   9   4   0        2.43        1.16      0.37 o
  10   4   0        0.19        0.57      1.02 o
  -7   5   0        6.93        6.95      0.80 o
  -6   5   0       46.33       51.40      1.90 o
  -5   5   0       65.07       70.44      1.88 o
  -4   5   0        3.39        2.82      0.43 o
  -3   5   0       37.11       34.69      0.79 o
  -2   5   0       46.29       48.72      0.98 o
  -1   5   0      267.28      258.98      2.47 o
   0   5   0       98.60       99.62      1.08 o
   1   5   0        9.19       11.33      0.30 o
   2   5   0      103.16      101.97      1.13 o
   3   5   0      164.24      149.94      1.72 o
   4   5   0       34.74       35.26      0.59 o
   5   5   0      143.09      144.55      1.52 o
   6   5   0      423.69      402.23      4.47 o
   7   5   0      229.74      218.92      2.68 o
   8   5   0       33.89       37.71      0.73 o
   9   5   0        2.61        2.25      0.31 o
  10   5   0        0.00       -0.07      0.55 o
  -6   6   0        0.00       -0.40      0.57 o
  -5   6   0        4.36        2.18      0.60 o
  -4   6   0       63.70       61.64      2.03 o
  -3   6   0        0.07        1.42      0.39 o
  -2   6   0      399.57      404.77      4.97 o
  -1   6   0        2.73        3.05      0.24 o
   0   6   0        0.75        0.96      0.21 o
   1   6   0       24.90       19.06      0.45 o
   2   6   0       19.57       20.84      0.50 o
   3   6   0        1.37        1.81      0.21 o
   4   6   0      909.82      870.18      8.31 o
   5   6   0      179.62      169.44      2.30 o
   6   6   0        7.06        5.18      0.43 o
   7   6   0       71.98       73.49      1.71 o
   8   6   0        8.21        7.77      0.71 o
   9   6   0        3.60        2.17      0.73 o
  10   6   0       20.31       23.58      2.01 o
  -5   7   0        0.43        2.16      1.38 o
  -4   7   0        9.64        8.60      0.70 o
  -3   7   0        1.56        0.63      0.44 o
  -2   7   0       23.59       22.40      1.17 o
  -1   7   0        0.55        0.88      0.43 o
   0   7   0        1.64        0.86      0.33 o
   1   7   0       40.39       31.09      0.86 o
   2   7   0       47.69       45.00      1.17 o
   3   7   0       22.88       20.93      0.65 o
   4   7   0      182.55      186.87      2.55 o
   5   7   0       38.74       33.60      0.79 o
   6   7   0       17.59       17.44      0.86 o
   7   7   0        2.19        4.06      0.67 o
   8   7   0        0.16        0.88      0.76 o
   9   7   0        0.01       -0.07      0.63 o
  -4   8   0        1.18        0.48      1.38 o
  -3   8   0        0.22        1.84      0.95 o
  -2   8   0        3.38        3.00      0.89 o
  -1   8   0        8.85        7.81      0.99 o
   0   8   0       32.57       31.55      1.30 o
   1   8   0        4.48        3.93      0.62 o
   2   8   0        0.02       -0.04      0.35 o
   3   8   0       11.82        9.93      0.56 o
   4   8   0        7.91        8.47      0.50 o
   5   8   0       26.66       26.67      0.86 o
   6   8   0       11.62       13.06      0.97 o
   7   8   0        0.01        0.96      0.55 o
   8   8   0        0.77        1.18      0.66 o
   9   8   0        3.31        3.28      1.33 o
  -2   9   0        0.00       -0.40      0.76 o
  -1   9   0        1.07        1.39      0.82 o
   0   9   0        4.55        3.23      0.80 o
   1   9   0        6.82        4.83      0.80 o
   2   9   0        3.48        2.97      0.77 o
   3   9   0        0.15        0.11      0.34 o
   4   9   0        0.03       -0.14      0.30 o
   5   9   0        0.09        0.00      0.54 o
   6   9   0       68.85       74.43      4.41 o
   7   9   0        8.74        6.19      1.49 o
   8   9   0        9.36       10.34      1.21 o
   0  10   0        0.52        1.68      1.28 o
   1  10   0        8.44        8.25      1.57 o
   2  10   0        2.96        3.67      1.28 o
   3  10   0        0.49        0.42      0.57 o
   4  10   0       12.58       14.31      0.74 o
   5  10   0        3.50        3.72      0.87 o
   6  10   0       27.80       39.11      1.85 o
   7  10   0        5.27        4.68      1.10 o
  -6 -10   1        0.57        0.00      0.61 o
  -5 -10   1        1.21        1.05      0.73 o
  -4 -10   1       24.81       33.00      1.71 o
  -3 -10   1       15.29       16.43      1.29 o
  -2 -10   1        7.13        7.30      0.81 o
  -1 -10   1        4.34        4.86      1.42 o
   0 -10   1        9.02        7.16      1.68 o
  -8  -9   1        0.00        0.32      0.67 o
  -7  -9   1        4.19        5.60      1.29 o
  -6  -9   1       44.88       56.48      2.00 o
  -5  -9   1       12.26       11.57      1.01 o
  -4  -9   1       40.61       41.81      2.20 o
  -3  -9   1        0.06       -0.26      0.26 o
  -2  -9   1        1.17        1.19      0.39 o
  -1  -9   1        0.80        0.90      0.53 o
   0  -9   1        3.51        2.78      0.73 o
   1  -9   1        0.00       -0.37      0.72 o
   2  -9   1        3.69        2.90      1.38 o
  -8  -8   1        2.25        2.32      0.67 o
  -7  -8   1        6.03        7.22      0.79 o
  -6  -8   1        0.32       -0.47      0.47 o
  -5  -8   1       19.12       22.01      1.25 o
  -4  -8   1        0.15       -0.28      0.39 o
  -3  -8   1        8.97       10.11      0.46 o
  -2  -8   1       33.27       31.85      1.09 o
  -1  -8   1        0.28       -0.20      0.34 o
   0  -8   1        1.12        0.41      0.49 o
   1  -8   1        0.29        0.15      0.62 o
   2  -8   1        9.01        8.58      1.09 o
   3  -8   1        5.67        4.25      1.08 o
   4  -8   1        0.35       -0.02      1.02 o
  -9  -7   1        8.09       10.08      1.02 o
  -8  -7   1        4.11        5.23      0.75 o
  -7  -7   1       34.79       40.92      1.33 o
  -6  -7   1       23.25       25.21      1.01 o
  -5  -7   1        4.08        4.00      0.49 o
  -4  -7   1       44.59       42.68      1.24 o
  -3  -7   1        6.86        4.81      0.46 o
  -2  -7   1       21.77       24.12      0.69 o
  -1  -7   1       48.04       43.97      1.39 o
   0  -7   1       40.17       33.95      1.03 o
   1  -7   1       28.19       29.19      1.20 o
   2  -7   1       44.58       47.36      2.00 o
   3  -7   1        7.52        9.85      1.63 o
   4  -7   1        1.12        0.92      0.87 o
   5  -7   1        1.12        0.67      1.38 o
  -9  -6   1        8.59       10.20      0.88 o
  -8  -6   1        3.79        4.62      1.02 o
  -7  -6   1       22.66       22.34      0.85 o
  -6  -6   1       80.65       83.53      1.64 o
  -5  -6   1      389.40      389.24      6.13 o
  -4  -6   1        6.64        7.75      0.46 o
  -3  -6   1      163.16      161.55      1.75 o
  -2  -6   1       22.20       24.66      0.55 o
  -1  -6   1        0.90        0.62      0.20 o
   0  -6   1        6.68        6.26      0.35 o
   1  -6   1       25.64       25.74      0.94 o
   2  -6   1       28.95       31.03      1.08 o
   3  -6   1       27.31       29.03      0.88 o
   4  -6   1       17.89       18.29      0.80 o
   5  -6   1        0.76        1.04      0.87 o
   6  -6   1       18.85       18.28      2.44 o
 -10  -5   1        7.48        8.98      1.44 o
  -9  -5   1        3.91        4.84      0.99 o
  -8  -5   1        1.24        0.34      0.46 o
  -7  -5   1        8.74        7.72      0.54 o
  -6  -5   1       79.93       79.11      1.55 o
  -5  -5   1      138.83      141.75      1.85 o
  -4  -5   1       48.09       46.90      0.82 o
  -3  -5   1      517.16      503.24      4.71 o
  -2  -5   1        0.21        0.00      0.14 o
  -1  -5   1       28.53       32.66      0.57 o
   0  -5   1      127.96      105.74      1.17 o
   1  -5   1        7.16        7.89      0.30 o
   2  -5   1        0.02        0.46      0.20 o
   3  -5   1      304.99      311.85      3.12 o
   4  -5   1        0.00        0.08      0.31 o
   5  -5   1        1.73        1.33      0.48 o
   6  -5   1        2.42        4.43      0.71 o
   7  -5   1        3.40        2.84      0.78 o
 -10  -4   1        0.60        0.43      0.65 o
  -9  -4   1        2.10        2.68      0.39 o
  -8  -4   1        2.45        4.32      0.45 o
  -7  -4   1      145.03      132.82      1.76 o
  -6  -4   1       16.52       19.64      0.53 o
  -5  -4   1       11.86       11.00      0.28 o
  -4  -4   1      370.79      372.91      3.38 o
  -3  -4   1       51.94       48.79      0.55 o
  -2  -4   1      270.02      259.53      2.36 o
  -1  -4   1     1112.82     1129.93     10.18 o
   0  -4   1      292.69      337.15      2.85 o
   1  -4   1     1197.50     1241.10      9.26 o
   2  -4   1       67.78       72.56      0.84 o
   3  -4   1        0.34        0.79      0.20 o
   4  -4   1       13.20       12.84      0.50 o
   5  -4   1       41.97       43.86      1.11 o
   6  -4   1        3.07        2.86      0.59 o
   7  -4   1        5.41        5.03      0.70 o
   8  -4   1        0.03       -0.31      0.54 o
 -10  -3   1        0.00       -0.40      0.48 o
  -9  -3   1        2.20        1.96      0.39 o
  -8  -3   1       26.34       27.23      0.92 o
  -7  -3   1        1.02        0.90      0.23 o
  -6  -3   1        5.51        6.03      0.25 o
  -5  -3   1        3.13        4.17      0.29 o
  -4  -3   1      197.60      193.81      1.74 o
  -3  -3   1        2.97        6.45      0.17 o
  -2  -3   1       55.67       67.10      0.63 o
  -1  -3   1      389.92      373.18      3.45 o
   0  -3   1      131.08      108.92      1.02 o
   1  -3   1      182.11      181.77      1.46 o
   2  -3   1      125.39      137.48      1.30 o
   3  -3   1       49.58       49.70      0.64 o
   4  -3   1      114.99      111.68      1.23 o
   5  -3   1       33.50       33.67      0.83 o
   6  -3   1        2.38        5.17      0.53 o
   7  -3   1        0.64        0.08      0.47 o
   8  -3   1       12.08       11.92      0.90 o
 -10  -2   1        4.53        6.03      1.03 o
  -9  -2   1       16.85       16.12      0.86 o
  -8  -2   1       26.37       23.94      0.86 o
  -7  -2   1       55.97       56.74      0.96 o
  -6  -2   1       93.51       97.92      1.05 o
  -5  -2   1        3.83        7.78      0.27 o
  -4  -2   1     1188.28     1250.91      9.53 o
  -3  -2   1       31.32       33.38      0.40 o
  -2  -2   1      391.99      368.81      3.05 o
  -1  -2   1     1899.33     1911.95     15.46 o
   0  -2   1     1555.27     1612.75     12.63 o
   1  -2   1       88.77       93.66      0.83 o
   2  -2   1        0.01       -0.03      0.10 o
   3  -2   1       23.66       20.84      0.40 o
   4  -2   1      100.51       92.34      1.07 o
   5  -2   1        6.46        7.23      0.30 o
   6  -2   1       29.35       29.73      0.79 o
   7  -2   1        0.01       -0.09      0.31 o
   8  -2   1        0.00       -0.04      0.29 o
   9  -2   1        0.23        0.55      0.94 o
 -10  -1   1        0.09        0.14      0.78 o
  -9  -1   1       23.04       24.44      1.20 o
  -8  -1   1       17.65       16.55      0.81 o
  -7  -1   1        6.69        5.91      0.47 o
  -6  -1   1      207.97      205.88      2.12 o
  -5  -1   1       65.57       69.90      0.84 o
  -4  -1   1      466.15      452.29      3.81 o
  -3  -1   1      223.16      249.48      2.25 o
  -2  -1   1      123.87      105.69      0.95 o
  -1  -1   1      105.95      110.07      1.04 o
   0  -1   1     2338.18     2356.66     20.41 o
   1  -1   1      235.78      293.10      2.15 o
   2  -1   1       60.56       76.12      0.71 o
   3  -1   1      334.97      352.12      3.05 o
   4  -1   1        0.30       -0.12      0.12 o
   5  -1   1      113.46      112.07      1.19 o
   6  -1   1       31.45       38.37      0.79 o
   7  -1   1       92.37       98.51      1.43 o
   8  -1   1       11.21       12.61      0.46 o
   9  -1   1       14.17       13.30      1.71 o
  -9   0   1       12.82       11.71      0.96 o
  -8   0   1       10.78       11.21      1.23 o
  -7   0   1       38.35       37.02      1.05 o
  -6   0   1       30.40       29.38      0.73 o
  -5   0   1      123.72      121.87      1.24 o
  -4   0   1       89.38       85.17      0.96 o
  -3   0   1      300.44      289.05      2.49 o
  -2   0   1      489.88      516.40      3.94 o
  -1   0   1      162.06      162.22      1.31 o
   1   0   1      425.25      393.77      2.96 o
   2   0   1    13754.99    13873.55    103.63 o
   3   0   1      329.51      325.04      2.54 o
   4   0   1      436.43      432.13      3.69 o
   5   0   1       68.65       68.14      0.75 o
   6   0   1       57.24       48.69      0.72 o
   7   0   1        3.21        2.78      0.25 o
   8   0   1       35.01       40.25      1.28 o
   9   0   1        4.56        4.72      0.63 o
  10   0   1        5.65        8.18      2.13 o
  -9   1   1       14.18       16.69      1.48 o
  -8   1   1        7.72        8.01      1.39 o
  -7   1   1       53.17       54.21      2.33 o
  -6   1   1        6.26        6.24      0.49 o
  -5   1   1      255.37      247.82      2.19 o
  -4   1   1        0.73       -0.11      0.12 o
  -3   1   1      272.70      290.41      2.23 o
  -2   1   1      414.00      390.95      3.13 o
  -1   1   1     1257.38     1300.38      8.83 o
   0   1   1     2610.31     2667.71     19.08 o
   1   1   1      170.68      178.71      1.37 o
   2   1   1      146.33      178.37      1.14 o
   3   1   1      184.56      199.17      1.46 o
   4   1   1      478.00      446.49      3.18 o
   5   1   1        0.42        0.36      0.11 o
   6   1   1       21.99       20.29      0.47 o
   7   1   1      396.96      407.98      4.80 o
   8   1   1       23.64       20.83      1.04 o
   9   1   1        7.56        8.56      0.68 o
  10   1   1        2.61        1.53      0.83 o
  -9   2   1        6.55        7.32      1.25 o
  -8   2   1        1.25        1.22      0.65 o
  -7   2   1        8.53        6.43      0.90 o
  -6   2   1        5.82        2.86      0.40 o
  -5   2   1        5.20        6.94      0.34 o
  -4   2   1       64.45       80.11      0.96 o
  -3   2   1     1392.45     1458.55     13.33 o
  -2   2   1      526.02      514.60      4.11 o
  -1   2   1      122.42      110.73      0.86 o
   0   2   1      174.97      146.52      1.27 o
   1   2   1      114.85      128.94      1.00 o
   2   2   1      207.44      199.94      1.32 o
   3   2   1     2731.30     2710.37     18.15 o
   4   2   1       11.66       11.45      0.32 o
   5   2   1        0.14        0.17      0.14 o
   6   2   1        9.23        7.26      0.33 o
   7   2   1       37.47       37.02      0.88 o
   8   2   1       38.33       35.19      1.12 o
   9   2   1       14.67       14.88      0.79 o
  10   2   1        0.57        1.52      0.78 o
  -8   3   1        2.60        2.77      0.86 o
  -7   3   1       11.05       11.59      0.52 o
  -6   3   1        6.31        6.25      0.57 o
  -5   3   1        0.00       -0.26      0.26 o
  -4   3   1       56.98       48.77      0.74 o
  -3   3   1      109.38      106.68      1.18 o
  -2   3   1        3.68        2.63      0.24 o
  -1   3   1      403.24      408.95      3.18 o
   0   3   1        6.37        4.62      0.23 o
   1   3   1      387.80      370.03      2.84 o
   2   3   1      556.21      562.54      4.53 o
   3   3   1      579.74      585.04      4.50 o
   4   3   1      198.08      169.02      1.47 o
   5   3   1        7.54        9.83      0.39 o
   6   3   1       68.83       71.13      0.95 o
   7   3   1        7.28        9.87      0.43 o
   8   3   1       27.95       26.96      0.84 o
   9   3   1       23.46       25.66      1.13 o
  10   3   1        0.38        1.10      1.13 o
  -7   4   1        0.05        0.13      0.49 o
  -6   4   1       30.50       36.37      1.13 o
  -5   4   1        1.82        1.40      0.40 o
  -4   4   1       21.39       22.36      0.74 o
  -3   4   1      195.25      193.79      1.90 o
  -2   4   1       17.19       17.88      0.41 o
  -1   4   1       87.37       94.16      0.94 o
   0   4   1      118.34      126.04      1.76 o
   1   4   1     1474.21     1619.23     11.95 o
   2   4   1     1523.77     1595.73     12.55 o
   3   4   1      165.90      137.11      1.28 o
   4   4   1      128.83      128.30      1.27 o
   5   4   1       36.87       40.10      0.59 o
   6   4   1      129.85      133.58      1.48 o
   7   4   1        1.60        1.99      0.30 o
   8   4   1        3.41        3.15      0.39 o
   9   4   1        3.89        3.62      0.51 o
  10   4   1        5.31        7.09      1.50 o
  -7   5   1        2.41        1.43      0.65 o
  -6   5   1        0.00        0.43      0.53 o
  -5   5   1       45.97       48.40      1.68 o
  -4   5   1       39.47       40.12      1.07 o
  -3   5   1      143.43      150.03      1.99 o
  -2   5   1       20.41       20.66      0.52 o
  -1   5   1       97.84       95.99      1.11 o
   0   5   1      210.70      227.93      2.08 o
   1   5   1      323.76      333.32      2.57 o
   2   5   1      119.04      108.49      1.11 o
   3   5   1      437.72      438.09      3.85 o
   4   5   1       22.84       17.37      0.43 o
   5   5   1      243.87      225.60      2.37 o
   6   5   1       26.00       21.57      0.59 o
   7   5   1       93.21       93.42      1.34 o
   8   5   1       57.54       61.27      1.15 o
   9   5   1       82.76       84.34      1.62 o
  10   5   1        0.65        0.12      0.78 o
  -6   6   1        3.61        4.04      0.71 o
  -5   6   1       19.26       17.93      1.24 o
  -4   6   1        0.04       -0.20      0.44 o
  -3   6   1       20.21       20.46      1.05 o
  -2   6   1        2.55        2.50      0.33 o
  -1   6   1        5.17        4.76      0.29 o
   0   6   1       96.85       92.04      1.11 o
   1   6   1      335.25      346.22      3.24 o
   2   6   1      129.68      137.44      1.47 o
   3   6   1       29.69       26.22      0.55 o
   4   6   1        7.31        9.17      0.66 o
   5   6   1       28.42       29.04      0.65 o
   6   6   1      560.82      551.64      6.62 o
   7   6   1       59.16       62.59      1.46 o
   8   6   1        3.35        4.12      0.49 o
   9   6   1        0.34       -0.13      0.32 o
  10   6   1        0.49        0.17      0.97 o
  -5   7   1        0.01       -0.30      0.77 o
  -4   7   1       16.43       14.95      2.20 o
  -3   7   1       31.65       29.76      1.02 o
  -2   7   1        0.63        0.89      0.37 o
  -1   7   1       17.14       18.22      0.66 o
   0   7   1        5.91        5.77      0.47 o
   1   7   1        0.84        0.96      0.33 o
   2   7   1       31.51       42.15      0.83 o
   3   7   1      170.20      145.66      2.30 o
   4   7   1        5.08        5.58      0.50 o
   5   7   1      109.51      111.10      1.76 o
   6   7   1       58.81       57.04      1.13 o
   7   7   1        2.29        0.81      0.50 o
   8   7   1        6.94        9.14      0.56 o
   9   7   1       11.79       15.82      1.62 o
  10   7   1       17.18       21.74      2.09 o
  -4   8   1        1.82        0.73      1.28 o
  -3   8   1        0.10       -0.23      0.42 o
  -2   8   1        0.93        0.61      0.48 o
  -1   8   1        5.16        4.72      0.89 o
   0   8   1       11.83        8.74      1.01 o
   1   8   1      189.05      176.06      3.51 o
   2   8   1        3.71        3.28      0.51 o
   3   8   1        0.15       -0.27      0.36 o
   4   8   1       23.90       25.84      0.77 o
   5   8   1        9.96       11.92      0.51 o
   6   8   1        3.26        4.03      0.35 o
   7   8   1        7.05        7.22      0.42 o
   8   8   1        0.05        0.18      0.79 o
   9   8   1        6.54        5.22      0.96 o
  -2   9   1        5.05        4.91      1.96 o
  -1   9   1        0.01        0.17      0.78 o
   0   9   1        0.25        1.12      0.70 o
   1   9   1        4.15        3.73      0.81 o
   2   9   1        0.00       -0.54      0.62 o
   3   9   1        2.02        3.14      0.48 o
   4   9   1       12.17       11.05      0.63 o
   5   9   1        2.95        3.25      0.41 o
   6   9   1        0.93        1.00      0.47 o
   7   9   1        0.99        1.44      0.69 o
   8   9   1       25.85       28.04      1.63 o
  -1  10   1        2.51        2.66      1.42 o
   0  10   1        5.91        6.00      1.60 o
   1  10   1        1.01       -0.90      0.90 o
   2  10   1        8.35       10.02      1.13 o
   3  10   1       12.43       12.55      1.05 o
   4  10   1        1.33        0.85      0.67 o
   5  10   1       11.46       13.35      0.84 o
   6  10   1       24.78       30.45      1.64 o
   7  10   1        0.06       -0.66      0.66 o
   3  11   1        3.26        4.85      1.48 o
   4  11   1        0.09        0.19      1.03 o
  -5 -10   2        5.35        6.61      1.05 o
  -4 -10   2        0.00       -0.20      0.60 o
  -3 -10   2        0.00       -0.11      1.52 o
  -2 -10   2        2.07        4.69      0.92 o
  -1 -10   2        7.65        7.98      0.79 o
   0 -10   2        0.05        0.42      1.13 o
  -7  -9   2        4.60        6.87      0.70 o
  -6  -9   2        0.92        0.03      0.78 o
  -5  -9   2        9.48       11.62      0.93 o
  -4  -9   2      112.54      131.44      3.43 o
  -3  -9   2        4.94        3.67      0.75 o
  -2  -9   2       20.23       22.46      0.84 o
  -1  -9   2        7.13        7.46      0.55 o
   0  -9   2        1.62        1.62      0.70 o
   1  -9   2        0.02        1.47      1.16 o
   2  -9   2       16.18       15.41      2.08 o
  -8  -8   2        8.24        8.85      0.74 o
  -7  -8   2       26.95       31.22      1.28 o
  -6  -8   2        1.19        0.42      0.42 o
  -5  -8   2        0.76        1.01      0.40 o
  -4  -8   2       12.21       15.38      0.89 o
  -3  -8   2       61.89       69.21      1.99 o
  -2  -8   2        1.03        0.48      0.27 o
  -1  -8   2        7.10        4.50      0.45 o
   0  -8   2        5.24        5.81      0.55 o
   1  -8   2        1.65        1.53      0.96 o
   2  -8   2        6.12        6.75      1.03 o
   3  -8   2        1.77        2.30      0.91 o
   4  -8   2        0.81        0.03      1.21 o
  -9  -7   2        6.96        6.57      0.72 o
  -8  -7   2        4.89        6.01      0.99 o
  -7  -7   2       68.38       71.71      2.64 o
  -6  -7   2        4.06        5.74      0.52 o
  -5  -7   2       29.97       32.59      1.04 o
  -4  -7   2        5.85        6.54      0.53 o
  -3  -7   2       36.43       38.39      1.16 o
  -2  -7   2        4.78        4.83      0.31 o
  -1  -7   2       59.22       51.74      1.05 o
   0  -7   2       13.19       14.62      0.67 o
   1  -7   2       25.64       24.97      0.98 o
   2  -7   2       23.10       25.23      1.46 o
   3  -7   2        6.72        6.02      1.29 o
   4  -7   2        0.47        0.05      1.21 o
   5  -7   2        1.86        1.77      1.44 o
  -9  -6   2        6.81        9.27      0.83 o
  -8  -6   2       11.43       14.36      0.87 o
  -7  -6   2       15.32       17.10      0.74 o
  -6  -6   2        0.27        0.12      0.56 o
  -5  -6   2      227.19      235.93      5.48 o
  -4  -6   2      141.64      147.92      2.08 o
  -3  -6   2     1072.19     1047.91     12.05 o
  -2  -6   2        1.21        0.78      0.20 o
  -1  -6   2       38.13       36.06      0.68 o
   0  -6   2        0.06        1.27      0.43 o
   1  -6   2        8.03        7.51      0.50 o
   2  -6   2        2.58        2.45      0.41 o
   3  -6   2       25.30       20.67      1.10 o
   4  -6   2        0.84        3.29      0.86 o
   5  -6   2        3.31        3.19      1.22 o
   6  -6   2        8.80        6.67      1.87 o
  -9  -5   2        1.50        1.12      0.54 o
  -8  -5   2        3.93        4.13      0.51 o
  -7  -5   2       34.92       28.83      1.00 o
  -6  -5   2        9.19        9.61      0.50 o
  -5  -5   2       85.92       83.91      1.23 o
  -4  -5   2     1060.66     1036.41     10.05 o
  -3  -5   2       19.68       17.84      0.46 o
  -2  -5   2      166.58      151.60      1.87 o
  -1  -5   2        0.53        0.60      0.16 o
   0  -5   2       18.19       18.84      0.65 o
   1  -5   2       63.13       65.57      1.32 o
   2  -5   2       75.55       68.57      1.07 o
   3  -5   2       59.08       55.67      1.27 o
   4  -5   2       34.31       35.00      1.01 o
   5  -5   2       12.60        9.61      0.64 o
   6  -5   2        1.73        1.03      0.77 o
   7  -5   2        3.51        3.93      1.10 o
 -10  -4   2        6.55        7.38      0.86 o
  -9  -4   2       55.98       54.57      1.73 o
  -8  -4   2        6.18        7.53      0.70 o
  -7  -4   2       15.16       15.22      0.62 o
  -6  -4   2       75.71       72.48      1.52 o
  -5  -4   2       23.40       20.49      0.77 o
  -4  -4   2        2.09        1.81      0.18 o
  -3  -4   2      259.62      273.91      2.82 o
  -2  -4   2       11.33       13.31      0.34 o
  -1  -4   2       16.54       22.32      0.37 o
   0  -4   2      393.14      407.63      3.86 o
   1  -4   2      253.84      239.44      2.04 o
   2  -4   2      279.04      295.16      2.63 o
   3  -4   2      354.00      349.73      3.05 o
   4  -4   2       57.13       60.40      1.00 o
   5  -4   2        2.53        2.99      0.48 o
   6  -4   2       13.81       12.60      0.86 o
   7  -4   2        1.37        3.61      0.67 o
   8  -4   2        0.83        0.72      0.60 o
 -10  -3   2        0.01        0.57      0.75 o
  -9  -3   2        1.49        1.81      0.62 o
  -8  -3   2        0.79        1.00      0.32 o
  -7  -3   2       13.13       10.29      0.45 o
  -6  -3   2       98.06       85.85      1.31 o
  -5  -3   2       83.32       85.00      1.12 o
  -4  -3   2       84.93       77.89      0.98 o
  -3  -3   2      105.70       91.88      1.05 o
  -2  -3   2        0.00        1.21      0.26 o
  -1  -3   2      198.11      203.36      1.95 o
   0  -3   2     2569.33     2669.26     22.38 o
   1  -3   2       67.52       74.51      0.79 o
   2  -3   2       21.66       18.53      0.34 o
   3  -3   2       43.57       48.29      0.81 o
   4  -3   2        1.20        1.95      0.23 o
   5  -3   2        0.05       -0.23      0.23 o
   6  -3   2      102.98      104.31      1.86 o
   7  -3   2        1.66        1.53      0.53 o
   8  -3   2        1.32        1.37      0.62 o
 -10  -2   2        2.79        3.00      1.20 o
  -9  -2   2       17.02       20.73      1.11 o
  -8  -2   2        0.00       -0.20      0.29 o
  -7  -2   2        6.22        7.02      0.38 o
  -6  -2   2      109.84      105.76      1.21 o
  -5  -2   2       72.95       67.22      0.77 o
  -4  -2   2      922.81      944.10      8.07 o
  -3  -2   2      749.25      851.41      7.67 o
  -2  -2   2        6.72        7.06      0.21 o
  -1  -2   2     1075.15     1076.47      9.74 o
   0  -2   2      903.30      949.95      8.08 o
   1  -2   2      825.86      793.86      6.31 o
   2  -2   2      363.13      349.16      2.77 o
   3  -2   2       87.07       77.95      0.81 o
   4  -2   2       28.08       20.80      0.46 o
   5  -2   2        0.32        0.92      0.22 o
   6  -2   2      114.67      114.88      1.91 o
   7  -2   2        0.02       -0.05      0.34 o
   8  -2   2       18.40       17.97      1.84 o
   9  -2   2        0.17       -0.07      0.49 o
  -9  -1   2       54.66       61.09      1.84 o
  -8  -1   2        5.09        5.37      0.49 o
  -7  -1   2       31.49       32.92      1.02 o
  -6  -1   2       30.50       32.10      0.65 o
  -5  -1   2       44.33       40.27      0.65 o
  -4  -1   2       14.88       17.76      0.35 o
  -3  -1   2      942.56      942.70      7.60 o
  -2  -1   2       14.71       16.35      0.24 o
  -1  -1   2      599.49      578.75     14.49 o
   0  -1   2     1335.41     1327.04     11.43 o
   1  -1   2       90.91      124.51      1.09 o
   2  -1   2      106.35      114.90      1.07 o
   3  -1   2     2021.77     2234.84     17.10 o
   4  -1   2       92.55      125.60      1.24 o
   5  -1   2       13.78       18.31      0.69 o
   6  -1   2        0.39        2.64      0.39 o
   7  -1   2       14.51       12.20      0.83 o
   8  -1   2        2.31        2.70      0.36 o
   9  -1   2        0.33        0.34      0.33 o
  -9   0   2       15.44       14.23      2.19 o
  -8   0   2        2.02        1.83      0.49 o
  -7   0   2       74.45       79.42      2.21 o
  -6   0   2       40.34       41.16      0.83 o
  -5   0   2        1.88        1.59      0.21 o
  -4   0   2      131.10      135.92      1.34 o
  -3   0   2       53.96       48.44      0.62 o
  -2   0   2      325.92      347.04      2.87 o
  -1   0   2      285.34      324.67      2.58 o
   0   0   2        8.87        6.87      0.10 o
   1   0   2     2360.96     2444.60     18.76 o
   2   0   2     8807.38     9081.02     64.11 o
   3   0   2     1819.78     1874.36     17.67 o
   4   0   2      781.23      818.06      6.15 o
   5   0   2       65.50       64.69      0.76 o
   6   0   2       11.42       11.68      0.39 o
   7   0   2       12.33       10.65      0.46 o
   8   0   2        0.53       -0.10      0.22 o
   9   0   2       18.51       22.31      1.05 o
  10   0   2        1.22        1.41      0.85 o
  -9   1   2       14.56       12.82      3.45 o
  -8   1   2        2.23        2.63      0.64 o
  -7   1   2       35.32       37.40      1.48 o
  -6   1   2      298.86      288.63      3.58 o
  -5   1   2        1.24        0.69      0.22 o
  -4   1   2       62.44       60.14      0.82 o
  -3   1   2       32.53       35.61      0.47 o
  -2   1   2        6.01        3.90      0.12 o
  -1   1   2     2490.86     2573.56     18.97 o
   0   1   2     3191.91     3336.33     23.66 o
   1   1   2      982.33     1088.66      7.84 o
   2   1   2     4190.28     4248.50     28.96 o
   3   1   2      179.00      189.50      1.46 o
   4   1   2        0.71        2.02      0.16 o
   5   1   2       42.49       35.07      0.78 o
   6   1   2      281.84      261.30      2.22 o
   7   1   2       90.94       79.44      1.03 o
   8   1   2        7.09        8.02      0.65 o
   9   1   2       36.15       36.22      1.44 o
  10   1   2        2.95        3.50      0.74 o
  -8   2   2        0.03        0.19      0.57 o
  -7   2   2        1.29        1.57      0.68 o
  -6   2   2       40.17       37.42      1.19 o
  -5   2   2      115.92      117.66      1.51 o
  -4   2   2       76.04       77.78      0.96 o
  -3   2   2        1.27        2.40      0.18 o
  -2   2   2        9.12       10.24      0.24 o
  -1   2   2     1197.47     1168.46      8.60 o
   0   2   2     6547.00     6687.60     47.38 o
   1   2   2      141.49      169.01      1.25 o
   2   2   2     2082.88     2159.99     16.12 o
   3   2   2       82.71       88.50      0.75 o
   4   2   2       74.27       74.94      0.67 o
   5   2   2      425.47      412.68      3.12 o
   6   2   2      630.77      629.65      4.85 o
   7   2   2      184.90      169.22      2.50 o
   8   2   2        6.67        9.82      0.80 o
   9   2   2        1.02        1.78      0.55 o
  10   2   2        5.51        5.27      0.74 o
  -8   3   2        0.67        0.97      0.67 o
  -7   3   2        6.15        6.57      0.95 o
  -6   3   2        1.38        1.23      0.36 o
  -5   3   2       43.31       42.72      1.05 o
  -4   3   2       78.77       81.76      1.09 o
  -3   3   2        3.81        2.35      0.20 o
  -2   3   2      903.46      892.54      7.01 o
  -1   3   2       19.95       18.83      0.43 o
   0   3   2        0.20        1.11      0.19 o
   1   3   2     1637.60     1630.63     12.73 o
   2   3   2        9.13       15.05      0.31 o
   3   3   2      946.31     1044.96      7.09 o
   4   3   2      933.48      909.96      6.19 o
   5   3   2      128.48      121.75      1.18 o
   6   3   2        7.21        8.15      0.34 o
   7   3   2        8.29        8.99      0.46 o
   8   3   2        1.47        1.34      0.40 o
   9   3   2        0.66        0.49      0.47 o
  10   3   2       26.05       33.75      1.76 o
  -7   4   2        5.51        6.56      0.59 o
  -6   4   2       12.88       15.86      0.78 o
  -5   4   2       14.67       15.01      0.70 o
  -4   4   2        0.30        0.34      0.30 o
  -3   4   2       45.44       40.55      0.68 o
  -2   4   2        5.17        5.54      0.25 o
  -1   4   2      122.10      107.51      1.10 o
   0   4   2      294.52      312.59      2.50 o
   1   4   2      160.33      184.04      1.76 o
   2   4   2        4.85        4.94      0.18 o
   3   4   2      643.03      735.72      5.24 o
   4   4   2      557.31      603.47      4.95 o
   5   4   2        0.70        0.12      0.14 o
   6   4   2       36.39       36.35      0.59 o
   7   4   2       15.90       14.81      0.54 o
   8   4   2        3.28        2.13      0.38 o
   9   4   2        0.05        0.53      0.56 o
  10   4   2       21.19       23.98      2.29 o
  -7   5   2        7.00        6.32      0.69 o
  -6   5   2        0.96        0.78      0.49 o
  -5   5   2        2.39        3.67      0.50 o
  -4   5   2       16.08       19.76      0.79 o
  -3   5   2      116.90      118.38      1.93 o
  -2   5   2       13.34       12.28      0.40 o
  -1   5   2       49.12       55.53      0.74 o
   0   5   2        1.69        1.09      0.15 o
   1   5   2       72.20       67.10      0.83 o
   2   5   2       86.80       97.76      0.95 o
   3   5   2        3.08        1.81      0.17 o
   4   5   2        1.36        0.64      0.16 o
   5   5   2       40.79       46.64      0.70 o
   6   5   2        8.62       11.10      0.40 o
   7   5   2       12.98       12.88      0.51 o
   8   5   2       87.46       82.89      1.43 o
   9   5   2       31.12       27.29      1.21 o
  10   5   2       12.73       16.47      1.95 o
  -6   6   2        1.73        0.61      0.63 o
  -5   6   2       35.24       34.51      1.34 o
  -4   6   2        7.19        7.79      0.73 o
  -3   6   2      160.26      156.44      2.46 o
  -2   6   2       27.16       25.51      0.71 o
  -1   6   2       58.14       59.11      0.91 o
   0   6   2       41.83       38.95      0.75 o
   1   6   2      130.26      125.33      1.38 o
   2   6   2       44.89       51.51      0.73 o
   3   6   2       44.19       45.88      0.79 o
   4   6   2        0.48        0.87      0.19 o
   5   6   2       58.27       58.72      1.07 o
   6   6   2       35.29       35.65      0.88 o
   7   6   2      105.50       98.32      1.89 o
   8   6   2       61.73       58.97      1.55 o
   9   6   2       20.49       18.41      1.01 o
  10   6   2        0.13        2.02      1.07 o
  -5   7   2        2.42        2.37      0.81 o
  -4   7   2       19.09       20.89      1.76 o
  -3   7   2       29.59       32.17      1.67 o
  -2   7   2       25.36       26.20      0.92 o
  -1   7   2        7.54        5.61      0.47 o
   0   7   2        1.31        0.44      0.26 o
   1   7   2        1.86        1.81      0.20 o
   2   7   2        1.12        2.65      0.30 o
   3   7   2       19.73       24.70      0.70 o
   4   7   2       16.59       22.05      0.66 o
   5   7   2       82.29       72.67      1.99 o
   6   7   2       22.50       21.96      0.82 o
   7   7   2        0.37        0.12      0.34 o
   8   7   2       95.54       94.67      1.89 o
   9   7   2        0.39        0.79      0.51 o
  10   7   2        7.74        7.93      1.51 o
  -4   8   2        0.28        1.28      1.38 o
  -3   8   2        1.54       -0.29      1.09 o
  -2   8   2       78.69       81.83      1.75 o
  -1   8   2        4.35        3.01      0.40 o
   0   8   2       14.61       12.69      0.91 o
   1   8   2        5.22        5.84      0.59 o
   2   8   2       24.72       16.92      0.82 o
   3   8   2      240.25      219.33      4.66 o
   4   8   2      233.87      224.43      4.69 o
   5   8   2       41.10       40.46      1.13 o
   6   8   2       16.49       17.00      0.74 o
   7   8   2       12.31       12.09      0.81 o
   8   8   2        2.19        1.08      0.48 o
   9   8   2       40.11       50.85      2.09 o
  -2   9   2        4.74        4.69      2.75 o
  -1   9   2       14.95       15.74      1.40 o
   0   9   2        1.18        0.52      0.78 o
   1   9   2        4.08        2.83      0.81 o
   2   9   2        0.86        0.67      0.73 o
   3   9   2        2.37        1.92      0.90 o
   4   9   2       19.44       15.35      0.92 o
   5   9   2       10.03       12.44      0.60 o
   6   9   2        7.30        8.56      0.52 o
   7   9   2        4.75        5.79      0.44 o
   8   9   2        0.21        0.62      0.29 o
  -1  10   2        0.01       -0.01      1.12 o
   0  10   2        2.02        1.16      0.84 o
   1  10   2        3.53        2.98      0.90 o
   2  10   2        6.14        4.76      0.89 o
   3  10   2        0.02        0.75      0.64 o
   4  10   2        2.53        2.23      0.73 o
   5  10   2        0.08        0.48      0.81 o
   6  10   2        1.27        1.36      0.61 o
   7  10   2       18.55       21.80      2.09 o
   3  11   2       19.61       19.23      2.27 o
   4  11   2       17.98       19.31      2.21 o
   5  11   2        0.75        1.16      1.09 o
  -4 -10   3       12.55       15.47      1.11 o
  -3 -10   3       12.78       15.99      2.26 o
  -2 -10   3        7.23       10.98      1.92 o
  -1 -10   3        1.13        2.40      1.10 o
  -6  -9   3       10.52       15.25      1.55 o
  -5  -9   3        0.32        0.48      0.47 o
  -4  -9   3        1.71        1.91      0.72 o
  -3  -9   3       16.84       17.89      1.22 o
  -2  -9   3       16.07       20.83      2.43 o
  -1  -9   3        4.18        3.61      0.83 o
   0  -9   3       17.95       18.30      1.01 o
   1  -9   3        0.82        1.87      1.31 o
   2  -9   3        6.13        5.85      1.67 o
  -8  -8   3        1.69        1.13      0.97 o
  -7  -8   3        4.95        3.74      0.75 o
  -6  -8   3        0.46        0.65      0.52 o
  -5  -8   3        2.38        2.51      0.43 o
  -4  -8   3        4.40        4.13      0.51 o
  -3  -8   3        0.47        0.16      0.43 o
  -2  -8   3        0.10       -0.01      0.42 o
  -1  -8   3        0.01       -0.13      0.26 o
   0  -8   3       36.16       39.29      1.09 o
   1  -8   3        2.61        3.24      0.63 o
   2  -8   3        7.25        7.10      0.97 o
   3  -8   3        0.01        0.07      1.15 o
  -8  -7   3       13.40       17.62      1.32 o
  -7  -7   3        1.75        1.30      0.60 o
  -6  -7   3        0.50        0.47      0.30 o
  -5  -7   3       12.17       11.13      0.57 o
  -4  -7   3       80.34       86.74      1.81 o
  -3  -7   3        0.96        1.49      0.42 o
  -2  -7   3        0.02        0.14      0.35 o
  -1  -7   3       25.77       29.53      0.70 o
   0  -7   3        0.26        0.51      0.33 o
   1  -7   3       10.65        9.69      0.62 o
   2  -7   3       18.59       18.75      1.04 o
   3  -7   3        4.62        3.08      1.07 o
   4  -7   3       15.12       14.84      1.43 o
   5  -7   3        0.08        1.61      1.44 o
  -9  -6   3        2.73        2.79      0.56 o
  -8  -6   3        9.04       10.28      0.77 o
  -7  -6   3        0.02       -0.29      0.29 o
  -6  -6   3        8.71        9.23      0.42 o
  -5  -6   3       59.60       62.52      1.21 o
  -4  -6   3       10.84        9.46      0.43 o
  -3  -6   3      276.83      280.93      4.03 o
  -2  -6   3        0.82       -0.06      0.29 o
  -1  -6   3       30.71       29.84      0.79 o
   0  -6   3      128.46      117.46      1.78 o
   1  -6   3       30.04       29.86      0.82 o
   2  -6   3       12.83       10.17      0.65 o
   3  -6   3        6.74        6.17      0.90 o
   4  -6   3        3.31        2.32      0.86 o
   5  -6   3        0.14        0.13      0.85 o
   6  -6   3        3.65        4.40      1.79 o
  -9  -5   3        6.86        8.34      0.78 o
  -8  -5   3        0.00        0.26      0.37 o
  -7  -5   3        0.62       -0.14      0.31 o
  -6  -5   3       15.05       16.13      0.53 o
  -5  -5   3       25.57       21.34      0.61 o
  -4  -5   3      534.92      536.38      7.06 o
  -3  -5   3      289.25      276.35      3.27 o
  -2  -5   3      316.47      296.24      3.32 o
  -1  -5   3       16.16       13.68      0.49 o
   0  -5   3      144.27      138.56      1.65 o
   1  -5   3       17.79       16.69      0.47 o
   2  -5   3      108.74      109.74      1.43 o
   3  -5   3        0.01        0.05      0.33 o
   4  -5   3        2.63        2.01      0.61 o
   5  -5   3        0.34       -0.54      0.54 o
   6  -5   3       20.38       22.17      2.45 o
   7  -5   3        0.00       -1.21      1.21 o
  -9  -4   3       10.27       11.35      0.73 o
  -8  -4   3        1.65        1.16      0.39 o
  -7  -4   3       77.86       70.57      1.49 o
  -6  -4   3       29.45       21.05      0.89 o
  -5  -4   3       44.76       54.30      0.94 o
  -4  -4   3      306.10      298.55      3.06 o
  -3  -4   3        6.77        6.51      0.22 o
  -2  -4   3       59.65       59.67      0.81 o
  -1  -4   3      845.44      831.14      9.45 o
   0  -4   3       88.09       89.77      0.99 o
   1  -4   3       23.92       22.99      0.46 o
   2  -4   3       89.39       89.89      1.08 o
   3  -4   3      256.72      241.53      2.84 o
   4  -4   3       14.03       17.56      0.86 o
   5  -4   3      144.80      151.91      3.36 o
   6  -4   3        0.62        0.44      0.57 o
   7  -4   3        0.26       -0.47      1.26 o
   8  -4   3       10.63       13.47      1.02 o
  -9  -3   3        7.92        4.94      0.73 o
  -8  -3   3        4.27        4.21      0.61 o
  -7  -3   3       26.91       25.76      0.90 o
  -6  -3   3        2.60        2.56      0.41 o
  -5  -3   3      106.21      101.67      1.26 o
  -4  -3   3       83.74       92.24      1.10 o
  -3  -3   3       75.92       65.80      0.84 o
  -2  -3   3       25.94       23.88      0.44 o
  -1  -3   3      204.59      228.56      2.31 o
   0  -3   3      506.08      561.47      4.86 o
   1  -3   3        2.89        5.92      0.20 o
   2  -3   3      167.48      158.36      1.51 o
   3  -3   3        1.66        1.31      0.25 o
   4  -3   3       17.02       16.87      0.54 o
   5  -3   3       35.64       32.30      0.76 o
   6  -3   3       23.26       19.80      1.39 o
   7  -3   3        3.14        2.64      0.56 o
   8  -3   3       10.91       14.06      1.01 o
  -9  -2   3        7.46        8.65      0.89 o
  -8  -2   3        1.59        2.05      0.37 o
  -7  -2   3        5.30        4.99      0.37 o
  -6  -2   3        0.16        0.72      0.28 o
  -5  -2   3       31.21       26.85      0.55 o
  -4  -2   3      215.95      241.67      2.52 o
  -3  -2   3       10.88       14.16      0.28 o
  -2  -2   3     4193.12     4358.93     78.43 o
  -1  -2   3        6.31        8.18      0.91 o
   0  -2   3       22.24       27.53      0.39 o
   1  -2   3     1334.89     1286.11     10.60 o
   2  -2   3      461.67      500.25      4.11 o
   3  -2   3      192.69      168.31      2.00 o
   4  -2   3      410.85      424.67      3.56 o
   5  -2   3       13.33        8.90      0.36 o
   6  -2   3       35.08       29.31      0.88 o
   7  -2   3       19.34       22.75      0.90 o
   8  -2   3       13.67        9.98      0.80 o
   9  -2   3        0.04       -0.02      0.78 o
  -9  -1   3        0.88        1.25      0.58 o
  -8  -1   3        0.06        0.41      0.34 o
  -7  -1   3       43.91       44.13      1.43 o
  -6  -1   3       52.81       49.39      0.90 o
  -5  -1   3       20.12       21.93      0.44 o
  -4  -1   3      158.10      173.91      1.67 o
  -3  -1   3       84.04      113.85      1.19 o
  -2  -1   3      110.13      109.93      1.08 o
  -1  -1   3     1358.66     1384.54     34.10 o
   0  -1   3       21.46       13.35      0.23 o
   1  -1   3       68.45       59.33      0.63 o
   2  -1   3      180.31      174.42      1.55 o
   3  -1   3      283.26      304.48      2.90 o
   4  -1   3       41.29       46.68      0.66 o
   5  -1   3      188.63      196.52      2.52 o
   6  -1   3        0.64        0.82      0.28 o
   7  -1   3       10.77        9.88      0.61 o
   8  -1   3        3.12        4.50      0.52 o
   9  -1   3        0.58        1.34      0.53 o
  -9   0   3        0.09       -0.27      0.77 o
  -8   0   3       42.95       40.21      1.28 o
  -7   0   3       88.81       91.69      1.66 o
  -6   0   3      112.66      114.03      1.67 o
  -5   0   3       15.00       13.68      0.40 o
  -4   0   3      141.65      155.37      1.66 o
  -3   0   3      186.81      174.42      1.57 o
  -2   0   3     1048.82     1105.30      8.88 o
  -1   0   3     1113.07     1128.88     10.15 o
   0   0   3        0.70        1.60      0.10 o
   1   0   3      172.64      144.59      1.33 o
   2   0   3       23.49       27.21      0.37 o
   3   0   3      187.91      226.06      2.08 o
   4   0   3      417.56      403.26      5.17 o
   5   0   3      272.32      275.21      2.57 o
   6   0   3       41.05       44.85      0.73 o
   7   0   3        2.84        1.48      0.28 o
   8   0   3        8.46        6.54      0.63 o
   9   0   3        0.97        0.08      0.41 o
  10   0   3        2.39        2.19      0.85 o
  -9   1   3        5.61        4.76      1.23 o
  -8   1   3        6.08        6.47      0.77 o
  -7   1   3        0.05        0.32      0.41 o
  -6   1   3      273.78      274.46      3.73 o
  -5   1   3        0.31        0.62      0.23 o
  -4   1   3      215.97      214.68      2.27 o
  -3   1   3       23.61       25.19      0.44 o
  -2   1   3      427.57      440.14      3.88 o
  -1   1   3       35.09       41.31      0.44 o
   0   1   3     7233.90     7225.32     51.85 o
   1   1   3      584.79      571.76      4.46 o
   2   1   3     3970.10     4145.10     33.38 o
   3   1   3     1040.34     1068.97      8.89 o
   4   1   3      607.53      595.15      4.76 o
   5   1   3        2.34        1.56      0.16 o
   6   1   3       95.67       96.82      1.11 o
   7   1   3        9.27       11.16      0.41 o
   8   1   3       23.06       22.61      0.59 o
   9   1   3        0.70        1.19      0.57 o
  10   1   3        9.05       12.64      1.34 o
  -8   2   3        6.46        5.90      0.80 o
  -7   2   3        1.93        1.68      1.03 o
  -6   2   3       16.61       17.10      0.94 o
  -5   2   3       27.66       28.79      0.84 o
  -4   2   3        2.02        2.27      0.25 o
  -3   2   3      594.13      619.33      5.46 o
  -2   2   3      391.20      441.83      3.62 o
  -1   2   3        0.04        0.03      0.08 o
   0   2   3      750.06      838.07      6.20 o
   1   2   3     2229.08     2316.19     15.77 o
   2   2   3     1993.55     1946.67     12.32 o
   3   2   3      184.96      166.15      1.40 o
   4   2   3        1.10        1.81      0.13 o
   5   2   3       79.15       89.68      0.88 o
   6   2   3      354.94      336.22      2.76 o
   7   2   3       45.99       40.93      0.65 o
   8   2   3       43.56       49.25      1.23 o
   9   2   3       47.71       44.96      1.56 o
  10   2   3        0.52        0.63      0.68 o
  -8   3   3        0.99        1.38      0.92 o
  -7   3   3        4.19        6.02      2.28 o
  -6   3   3       26.12       25.61      1.46 o
  -5   3   3       61.15       62.06      1.14 o
  -4   3   3        4.11        3.52      0.28 o
  -3   3   3      253.79      270.07      2.38 o
  -2   3   3       27.96       24.15      0.43 o
  -1   3   3        1.25        0.96      0.13 o
   0   3   3        5.61        8.22      0.22 o
   1   3   3     2088.82     2137.70     15.58 o
   2   3   3      329.71      308.51      2.44 o
   3   3   3     1177.02     1211.85      9.01 o
   4   3   3       17.75       18.21      0.30 o
   5   3   3      106.47      108.98      1.04 o
   6   3   3      394.37      392.45      3.14 o
   7   3   3      125.05      119.64      1.81 o
   8   3   3        5.46        5.30      0.51 o
   9   3   3       45.66       49.61      2.43 o
  10   3   3        5.20        5.25      1.42 o
  -7   4   3        2.92        2.86      0.86 o
  -6   4   3        1.33        0.75      0.64 o
  -5   4   3        0.58        0.75      0.39 o
  -4   4   3      115.09      118.28      1.89 o
  -3   4   3       22.10       24.91      0.53 o
  -2   4   3       15.38       14.37      0.36 o
  -1   4   3      408.48      365.74      3.24 o
   0   4   3        5.08        6.05      0.21 o
   1   4   3      216.77      209.62      1.83 o
   2   4   3     1644.96     1686.41     13.63 o
   3   4   3      201.36      226.76      1.88 o
   4   4   3       76.96       77.92      0.84 o
   5   4   3      181.12      172.54      1.33 o
   6   4   3        6.58        5.43      0.31 o
   7   4   3        0.01       -0.24      0.24 o
   8   4   3       14.96       16.14      0.75 o
   9   4   3        5.99        6.43      0.88 o
  10   4   3       15.62       18.09      1.35 o
  -7   5   3        2.74        2.70      1.31 o
  -6   5   3        1.61        1.14      0.44 o
  -5   5   3        0.25        0.59      0.37 o
  -4   5   3        2.84        3.20      0.45 o
  -3   5   3        0.08        0.01      0.39 o
  -2   5   3       49.19       52.18      0.85 o
  -1   5   3       71.71       74.07      0.91 o
   0   5   3        9.84        8.95      0.28 o
   1   5   3       22.88       17.77      0.39 o
   2   5   3       18.81       21.12      0.42 o
   3   5   3        4.17        5.64      0.21 o
   4   5   3       53.78       47.24      0.62 o
   5   5   3       28.59       29.09      0.56 o
   6   5   3       42.23       41.69      0.78 o
   7   5   3        0.36        0.13      0.23 o
   8   5   3       34.25       33.19      1.11 o
   9   5   3        0.59        1.26      0.63 o
  10   5   3       26.50       25.31      2.37 o
  -6   6   3        5.37        6.06      0.78 o
  -5   6   3        9.67       11.69      0.82 o
  -4   6   3        2.74        2.04      0.52 o
  -3   6   3      284.23      282.44      3.87 o
  -2   6   3       14.80       13.55      0.64 o
  -1   6   3      121.29      112.84      1.42 o
   0   6   3       24.02       28.29      0.53 o
   1   6   3       25.86       23.55      0.79 o
   2   6   3       37.24       36.30      0.72 o
   3   6   3       30.20       25.98      0.44 o
   4   6   3       18.36       18.52      0.46 o
   5   6   3       36.24       35.43      0.76 o
   6   6   3        2.72        2.39      0.35 o
   7   6   3        8.36        8.78      0.59 o
   8   6   3       53.70       48.43      1.58 o
   9   6   3       96.25       93.23      2.89 o
  10   6   3        3.03        2.63      0.89 o
  -5   7   3        0.00        0.30      0.56 o
  -4   7   3        0.45       -0.10      0.50 o
  -3   7   3        5.49        5.34      0.67 o
  -2   7   3        5.33        5.97      0.57 o
  -1   7   3        0.26        0.25      0.30 o
   0   7   3       74.06       75.55      1.98 o
   1   7   3        0.08        0.13      0.19 o
   2   7   3        1.15        0.70      0.18 o
   3   7   3       14.92       14.22      0.69 o
   4   7   3       95.65       73.17      1.40 o
   5   7   3       32.87       24.15      0.79 o
   6   7   3       43.18       40.53      1.13 o
   7   7   3       33.47       35.54      1.09 o
   8   7   3       14.50       14.16      0.91 o
   9   7   3        0.31        0.62      0.61 o
  10   7   3        1.38        0.80      1.09 o
  -4   8   3        8.61        5.80      0.98 o
  -3   8   3        0.82        0.87      1.73 o
  -2   8   3        2.56        3.31      0.93 o
  -1   8   3       24.77       25.97      0.93 o
   0   8   3       29.19       28.57      1.39 o
   1   8   3        2.24        1.17      0.37 o
   2   8   3        0.93        2.64      0.48 o
   3   8   3       91.14       83.34      2.10 o
   4   8   3       62.49       69.16      1.58 o
   5   8   3       76.97       70.18      1.59 o
   6   8   3       51.15       50.02      1.31 o
   7   8   3        0.39        0.48      0.47 o
   8   8   3       18.42       16.53      0.96 o
   9   8   3        0.65        0.74      1.09 o
  -2   9   3       10.24        8.99      1.93 o
  -1   9   3       19.37       22.37      0.92 o
   0   9   3       10.87       10.55      1.96 o
   1   9   3       10.87        9.64      1.10 o
   2   9   3        3.52        3.09      0.79 o
   3   9   3        0.03       -0.25      0.57 o
   4   9   3        5.57        6.36      0.72 o
   5   9   3       46.67       41.32      1.47 o
   6   9   3        0.08       -0.46      0.46 o
   7   9   3       18.69       22.88      1.10 o
   8   9   3        0.25        0.51      1.03 o
   9   9   3        3.71        4.30      1.35 o
  -1  10   3        2.25        1.82      1.42 o
   0  10   3        1.11        1.59      1.25 o
   1  10   3        2.76        1.72      1.05 o
   2  10   3        4.62        2.35      0.95 o
   3  10   3        1.77        0.91      0.71 o
   4  10   3       17.46       17.95      1.27 o
   5  10   3        7.31        9.33      1.03 o
   6  10   3        9.70        8.61      1.64 o
   7  10   3        0.20        0.17      1.02 o
   2  11   3        1.20        0.65      1.31 o
   3  11   3       21.00       23.61      2.44 o
   4  11   3       30.44       29.91      2.70 o
   5  11   3        4.66        7.75      1.68 o
  -6  -9   4        1.65       -0.23      0.86 o
  -5  -9   4       13.47       11.70      1.01 o
  -4  -9   4        8.70       11.85      0.91 o
  -3  -9   4       24.98       29.54      1.41 o
  -2  -9   4        9.75       13.27      2.05 o
  -1  -9   4       16.32       20.01      1.32 o
   0  -9   4        0.31        1.03      0.97 o
   1  -9   4        3.68        3.25      1.29 o
  -7  -8   4        3.12        1.58      0.66 o
  -6  -8   4        0.14        0.08      0.54 o
  -5  -8   4        5.77        9.01      0.82 o
  -4  -8   4        1.34        2.31      0.60 o
  -3  -8   4       18.61       18.91      0.87 o
  -2  -8   4       13.35       13.34      0.79 o
  -1  -8   4        1.22        2.22      0.62 o
   0  -8   4       11.41       11.78      0.56 o
   1  -8   4        3.73        3.71      0.51 o
   2  -8   4       10.59       10.30      1.76 o
   3  -8   4        6.35        3.09      1.52 o
  -8  -7   4        2.28        2.82      0.66 o
  -7  -7   4        4.57        5.04      0.74 o
  -6  -7   4        4.26        3.25      0.59 o
  -5  -7   4        0.21       -0.42      0.43 o
  -4  -7   4        1.33        0.94      0.48 o
  -3  -7   4        4.43        3.72      0.36 o
  -2  -7   4        3.86        5.85      0.51 o
  -1  -7   4        0.79        1.18      0.42 o
   0  -7   4        2.21        1.16      0.29 o
   1  -7   4        5.06        6.10      0.76 o
   2  -7   4        1.54        2.82      0.60 o
   3  -7   4        2.16        1.10      0.87 o
   4  -7   4       13.45       14.63      1.36 o
  -8  -6   4        4.37        5.17      0.70 o
  -7  -6   4        8.43        8.29      0.76 o
  -6  -6   4        2.17        1.80      0.46 o
  -5  -6   4        1.69        1.86      0.56 o
  -4  -6   4        2.92        3.45      0.68 o
  -3  -6   4      277.45      294.86      6.34 o
  -2  -6   4        6.70        7.73      0.43 o
  -1  -6   4      666.53      661.55     10.89 o
   0  -6   4        4.39        1.96      0.42 o
   1  -6   4        7.31        8.19      0.47 o
   2  -6   4       15.05       13.25      0.69 o
   3  -6   4       68.44       74.18      2.02 o
   4  -6   4        9.48       12.68      2.29 o
   5  -6   4        3.50        3.46      0.99 o
   6  -6   4        0.71       -1.54      1.54 o
  -9  -5   4       21.72       27.64      2.11 o
  -8  -5   4       12.45       12.73      1.39 o
  -7  -5   4       10.38       11.54      0.75 o
  -6  -5   4        0.17        0.35      0.44 o
  -5  -5   4       14.50       12.61      0.81 o
  -4  -5   4        0.01       -0.20      0.30 o
  -3  -5   4      478.19      456.36      8.14 o
  -2  -5   4        5.44        3.00      0.36 o
  -1  -5   4        5.18        7.20      0.36 o
   0  -5   4       33.46       33.30      0.57 o
   1  -5   4       16.50       14.65      0.44 o
   2  -5   4        4.10        4.36      0.36 o
   3  -5   4        2.34        1.95      0.50 o
   4  -5   4       15.06       14.72      1.20 o
   5  -5   4        4.70        3.67      0.95 o
   6  -5   4        0.28        0.94      0.88 o
   7  -5   4        0.10       -0.39      1.37 o
  -9  -4   4       12.75       15.82      1.13 o
  -8  -4   4        3.63        1.94      0.48 o
  -7  -4   4       16.86       15.36      0.77 o
  -6  -4   4       28.40       27.00      0.63 o
  -5  -4   4      139.74      138.01      2.48 o
  -4  -4   4       16.11       20.46      0.70 o
  -3  -4   4      817.08      793.49     11.37 o
  -2  -4   4      458.14      440.40      6.42 o
  -1  -4   4        1.27        1.40      0.16 o
   0  -4   4       64.96       50.31      0.66 o
   1  -4   4      143.34      137.59      1.63 o
   2  -4   4        9.07       12.57      0.51 o
   3  -4   4      450.91      464.53      5.36 o
   4  -4   4        0.78        0.57      0.41 o
   5  -4   4       19.13       20.04      1.10 o
   6  -4   4        1.90        0.77      0.93 o
   7  -4   4       16.26       17.08      2.27 o
  -9  -3   4       14.79       13.53      0.96 o
  -8  -3   4        5.04        4.74      0.64 o
  -7  -3   4      119.15      110.11      2.02 o
  -6  -3   4       14.98       16.08      0.49 o
  -5  -3   4        8.05        6.83      0.29 o
  -4  -3   4        0.03        0.87      0.32 o
  -3  -3   4       74.27       69.20      1.37 o
  -2  -3   4       15.88       22.91      0.46 o
  -1  -3   4      569.94      626.21      6.57 o
   0  -3   4        4.92        5.71      0.23 o
   1  -3   4       28.58       29.34      0.52 o
   2  -3   4       16.42       12.84      0.33 o
   3  -3   4      493.57      503.32      4.27 o
   4  -3   4        3.63        2.64      0.31 o
   5  -3   4       24.23       18.16      0.79 o
   6  -3   4        3.20        4.57      0.74 o
   7  -3   4        0.75        1.00      0.71 o
   8  -3   4        0.06        0.10      0.63 o
  -9  -2   4        0.00        0.28      0.61 o
  -8  -2   4        0.53        0.58      0.52 o
  -7  -2   4        7.85        8.41      0.52 o
  -6  -2   4        4.16        3.42      0.39 o
  -5  -2   4        0.76        1.57      0.22 o
  -4  -2   4       10.16        7.98      0.26 o
  -3  -2   4       33.99       31.81      0.59 o
  -1  -2   4      932.55      982.44     17.92 o
   0  -2   4      756.18      893.18      8.60 o
   1  -2   4      269.33      228.09      2.21 o
   2  -2   4      314.63      328.24      2.78 o
   3  -2   4      163.76      142.03      1.41 o
   4  -2   4       10.65       16.19      0.68 o
   5  -2   4       24.17       23.82      0.60 o
   6  -2   4       94.83       86.32      1.62 o
   7  -2   4        2.58        0.43      0.46 o
   8  -2   4       11.65        9.68      0.82 o
   9  -2   4        2.48        3.78      1.12 o
  -9  -1   4        0.11        0.78      0.63 o
  -8  -1   4        3.45        3.77      0.56 o
  -7  -1   4        8.09        7.67      0.40 o
  -6  -1   4        0.01       -0.10      0.19 o
  -5  -1   4        6.23        6.70      0.32 o
  -4  -1   4      127.94      111.87      1.34 o
  -3  -1   4        0.76        1.31      0.13 o
  -2  -1   4      372.11      399.07      4.20 o
  -1  -1   4      363.61      391.59     10.24 o
   0  -1   4      992.07     1014.08      9.15 o
   1  -1   4      144.76      167.92      1.64 o
   2  -1   4     1319.43     1302.88     10.28 o
   3  -1   4      102.63       85.63      0.92 o
   4  -1   4       18.30       12.83      0.39 o
   5  -1   4      318.78      348.70      5.02 o
   6  -1   4        3.02        1.91      0.34 o
   7  -1   4       34.85       33.71      0.98 o
   8  -1   4       24.11       29.63      1.85 o
   9  -1   4        0.09       -0.24      0.47 o
  -9   0   4       14.61       13.22      2.45 o
  -8   0   4       22.03       20.22      0.78 o
  -7   0   4        4.64        5.14      0.45 o
  -6   0   4       61.11       59.97      1.13 o
  -5   0   4      244.97      240.63      2.36 o
  -4   0   4      152.64      155.89      1.57 o
  -3   0   4      366.10      371.28      3.29 o
  -2   0   4      272.84      270.31      2.55 o
  -1   0   4       54.46       68.84      0.73 o
   0   0   4       65.98       66.50      0.69 o
   1   0   4     4401.00     4351.54     36.60 o
   2   0   4      398.52      413.26      3.65 o
   3   0   4     1114.68     1155.25      9.82 o
   4   0   4      611.69      659.28      5.37 o
   5   0   4       10.24        8.79      0.44 o
   6   0   4       85.59       78.97      1.22 o
   7   0   4      101.07      109.05      1.96 o
   8   0   4        0.96        1.40      0.41 o
   9   0   4        0.02       -0.25      0.39 o
  10   0   4        0.01       -0.28      0.28 o
  -8   1   4        9.38       10.51      0.87 o
  -7   1   4       57.92       58.06      1.58 o
  -6   1   4       11.28       11.56      0.58 o
  -5   1   4        0.00       -0.22      0.22 o
  -4   1   4       55.89       55.84      0.79 o
  -3   1   4      423.71      422.63      3.59 o
  -2   1   4        1.71        1.06      0.13 o
  -1   1   4      179.12      212.95      2.04 o
   0   1   4       36.45       27.59      0.36 o
   1   1   4      214.79      219.35      1.87 o
   2   1   4     3171.28     3132.26     27.88 o
   3   1   4      134.73      154.81      1.41 o
   4   1   4     1017.96     1031.83      8.66 o
   5   1   4      440.28      471.18      4.48 o
   6   1   4       84.57       83.53      1.05 o
   7   1   4        2.79        2.47      0.30 o
   8   1   4       22.93       31.03      0.82 o
   9   1   4        6.88        6.44      0.41 o
  10   1   4        0.19        0.73      0.76 o
  -8   2   4        0.52        1.35      0.84 o
  -7   2   4       49.24       49.33      1.69 o
  -6   2   4        5.53        5.72      0.59 o
  -5   2   4      144.24      142.20      2.04 o
  -4   2   4       76.80       84.80      1.16 o
  -3   2   4       35.53       39.07      0.60 o
  -2   2   4      677.15      709.74      6.54 o
  -1   2   4      701.24      756.51      6.54 o
   0   2   4      226.54      235.46      2.00 o
   1   2   4     3355.47     3443.03     25.79 o
   2   2   4        0.58        0.38      0.12 o
   3   2   4       11.91       19.96      0.57 o
   4   2   4      325.57      333.74      2.78 o
   5   2   4      106.11       97.09      0.90 o
   6   2   4       33.94       32.49      0.60 o
   7   2   4       64.52       65.57      1.13 o
   8   2   4        1.80        0.84      0.24 o
   9   2   4       23.60       22.88      0.78 o
  10   2   4        5.79        6.32      1.04 o
  -8   3   4        0.84        1.11      0.90 o
  -7   3   4        9.41       10.96      0.96 o
  -6   3   4       29.97       25.76      1.47 o
  -5   3   4        5.98        6.55      0.59 o
  -4   3   4        0.03       -0.25      0.25 o
  -3   3   4       80.28       94.70      1.53 o
  -2   3   4      157.84      188.05      1.84 o
  -1   3   4      475.46      556.48      4.35 o
   0   3   4     1019.29     1048.32      7.79 o
   1   3   4     1090.38     1180.95      9.13 o
   2   3   4        8.33        8.03      0.35 o
   3   3   4      126.49      118.72      1.09 o
   4   3   4        3.51        1.23      0.14 o
   5   3   4      776.01      756.32      5.99 o
   6   3   4       34.16       34.60      0.53 o
   7   3   4      303.51      303.11      2.68 o
   8   3   4       79.05       75.58      1.08 o
   9   3   4        0.33        0.67      0.66 o
  10   3   4        6.70        4.36      0.94 o
  -7   4   4        4.84        3.86      1.10 o
  -6   4   4        8.83        6.99      0.98 o
  -5   4   4       33.21       34.63      1.98 o
  -4   4   4        4.62        3.84      0.57 o
  -3   4   4      164.61      160.65      1.84 o
  -2   4   4       49.85       54.99      0.74 o
  -1   4   4      241.73      223.98      1.92 o
   0   4   4       99.89       85.19      0.96 o
   1   4   4      134.42      124.05      1.20 o
   2   4   4       47.07       45.50      0.61 o
   3   4   4      626.88      630.78      4.81 o
   4   4   4      401.78      407.95      3.17 o
   5   4   4       34.08       36.10      0.49 o
   6   4   4       35.32       37.02      0.68 o
   7   4   4       44.25       41.54      0.62 o
   8   4   4       16.41       17.74      1.01 o
   9   4   4       20.89       21.16      1.42 o
  10   4   4        2.81        3.26      0.85 o
  -6   5   4        0.19       -0.45      0.60 o
  -5   5   4        2.92        3.36      0.48 o
  -4   5   4       15.51       15.01      0.70 o
  -3   5   4       47.93       48.84      1.09 o
  -2   5   4       12.42       14.50      0.59 o
  -1   5   4       30.14       26.63      0.54 o
   0   5   4       21.35       19.11      0.42 o
   1   5   4       41.60       41.74      0.82 o
   2   5   4       34.82       36.62      0.52 o
   3   5   4       14.48       12.23      0.34 o
   4   5   4      723.95      737.64      7.98 o
   5   5   4       34.89       35.59      0.54 o
   6   5   4      109.28      110.77      1.35 o
   7   5   4        0.26        0.20      0.28 o
   8   5   4       11.49       11.47      0.82 o
   9   5   4       24.86       29.32      1.59 o
  10   5   4        5.02        6.75      0.99 o
  -6   6   4        0.26        0.84      1.10 o
  -5   6   4        4.08        2.57      0.59 o
  -4   6   4        1.04        1.44      0.52 o
  -3   6   4       10.01       11.74      0.67 o
  -2   6   4       56.73       58.46      1.27 o
  -1   6   4      986.02      983.04      8.72 o
   0   6   4      202.52      196.59      2.01 o
   1   6   4       51.88       49.49      0.74 o
   2   6   4       15.06       13.41      0.38 o
   3   6   4        0.69        1.09      0.18 o
   4   6   4        5.36        5.94      0.25 o
   5   6   4      105.12       91.53      1.48 o
   6   6   4       19.67       18.27      0.69 o
   7   6   4        1.85        2.47      0.44 o
   8   6   4        0.01        0.09      0.47 o
   9   6   4        1.10        1.39      0.57 o
  10   6   4       55.30       53.99      2.44 o
  -5   7   4        2.75        1.20      1.27 o
  -4   7   4        1.22        0.84      0.52 o
  -3   7   4       11.05        9.61      0.77 o
  -2   7   4        9.81        8.54      0.72 o
  -1   7   4        2.86        3.04      0.48 o
   0   7   4       54.17       48.67      0.96 o
   1   7   4       46.51       52.95      0.92 o
   2   7   4        6.84        6.11      0.53 o
   3   7   4       16.48       15.10      0.61 o
   4   7   4       29.08       23.68      0.78 o
   5   7   4       16.13       18.47      0.73 o
   6   7   4      152.57      146.41      2.60 o
   7   7   4        8.14        7.66      0.70 o
   8   7   4       19.17       19.51      1.30 o
   9   7   4       19.97       20.34      1.39 o
  10   7   4        6.75        9.00      1.70 o
  -4   8   4        2.32        2.05      0.82 o
  -3   8   4        6.33        5.93      1.29 o
  -2   8   4       10.91       14.60      0.94 o
  -1   8   4       13.42       13.60      1.03 o
   0   8   4        8.70        8.45      0.56 o
   1   8   4       35.06       33.05      1.13 o
   2   8   4        5.05        4.38      0.39 o
   3   8   4        6.29        4.95      0.57 o
   4   8   4       17.02       12.08      0.89 o
   5   8   4       11.40        9.98      0.79 o
   6   8   4        1.39        0.67      0.50 o
   7   8   4       72.71       70.80      1.98 o
   8   8   4       13.82       12.71      1.52 o
   9   8   4        4.12        4.53      1.37 o
  -2   9   4        2.40        2.69      1.41 o
  -1   9   4       12.54       13.80      2.02 o
   0   9   4        8.62       11.83      1.13 o
   1   9   4        2.78        3.34      0.58 o
   2   9   4        5.97        4.90      0.92 o
   3   9   4       84.51       81.49      2.72 o
   4   9   4        7.46        9.94      1.04 o
   5   9   4       41.79       42.57      1.86 o
   6   9   4        0.11       -0.16      0.59 o
   7   9   4       16.17       16.04      1.18 o
   8   9   4        0.20       -0.41      0.96 o
   9   9   4       13.77       16.35      2.09 o
  -1  10   4        6.85        5.83      0.96 o
   0  10   4        1.04        0.85      0.92 o
   1  10   4        4.96        3.81      1.29 o
   2  10   4        0.11       -0.16      0.74 o
   3  10   4       10.28        9.01      1.12 o
   4  10   4       33.43       28.52      2.16 o
   5  10   4        1.38        0.88      0.73 o
   6  10   4        1.24       -0.12      1.02 o
   7  10   4        2.87        3.80      1.31 o
   8  10   4        3.98        5.33      1.45 o
   2  11   4        4.48        3.75      1.55 o
   3  11   4        0.02       -0.10      1.23 o
   4  11   4        0.83        0.46      1.15 o
   5  11   4       24.75       24.37      2.44 o
  -5  -9   5        8.05       10.30      0.97 o
  -4  -9   5        4.55        4.80      1.43 o
  -3  -9   5        5.14        4.57      1.15 o
  -2  -9   5        0.02        0.34      0.58 o
  -1  -9   5        1.02        1.19      1.14 o
   0  -9   5        0.33        0.34      0.76 o
  -6  -8   5        4.71        3.87      0.69 o
  -5  -8   5        2.52        0.98      0.76 o
  -4  -8   5       68.05       73.54      2.19 o
  -3  -8   5        3.46        4.33      0.76 o
  -2  -8   5        2.84        1.74      0.48 o
  -1  -8   5       36.77       35.95      1.56 o
   0  -8   5        5.39        5.27      0.83 o
   1  -8   5        0.69        0.77      0.34 o
   2  -8   5       18.54       24.11      2.24 o
   3  -8   5        0.37        0.42      1.25 o
  -7  -7   5        4.52        4.46      0.68 o
  -6  -7   5       36.71       41.07      1.48 o
  -5  -7   5       17.07       17.67      0.99 o
  -4  -7   5        0.00       -0.41      0.41 o
  -3  -7   5        6.24        6.73      1.21 o
  -2  -7   5        9.46       11.14      0.63 o
  -1  -7   5       15.39       16.33      0.84 o
   0  -7   5        0.35        0.10      0.40 o
   1  -7   5        0.04        0.13      0.33 o
   2  -7   5       13.59       16.21      0.96 o
   3  -7   5        0.06       -0.66      0.66 o
   4  -7   5        0.02        1.10      1.22 o
  -8  -6   5        3.56        3.68      0.64 o
  -7  -6   5       19.99       23.81      1.06 o
  -6  -6   5        1.26        0.25      0.41 o
  -5  -6   5       45.55       47.59      1.30 o
  -4  -6   5        9.40        8.91      0.61 o
  -3  -6   5        1.31        2.29      0.44 o
  -2  -6   5        2.52        2.24      0.27 o
  -1  -6   5       88.79      105.91      1.81 o
   0  -6   5        0.22        0.90      0.42 o
   1  -6   5      182.76      193.85      2.67 o
   2  -6   5        0.22        0.28      0.40 o
   3  -6   5        1.89        1.48      0.58 o
   4  -6   5        8.85        7.53      1.04 o
   5  -6   5        3.08        3.65      0.96 o
  -8  -5   5        3.78        3.49      0.64 o
  -7  -5   5        3.07        3.59      0.58 o
  -6  -5   5       35.88       36.13      1.42 o
  -5  -5   5        1.38        1.48      0.33 o
  -4  -5   5        0.05       -0.14      0.39 o
  -3  -5   5       40.65       40.94      1.13 o
  -2  -5   5      149.57      142.76      2.90 o
  -1  -5   5      565.47      538.38      8.03 o
   0  -5   5       29.87       27.00      0.91 o
   1  -5   5       11.13       13.35      0.49 o
   2  -5   5        0.61        0.31      0.30 o
   3  -5   5        0.06        0.12      0.40 o
   4  -5   5       29.92       32.45      1.63 o
   5  -5   5        2.41        3.82      0.94 o
   6  -5   5       12.34       10.24      1.77 o
  -9  -4   5        3.39        3.61      1.10 o
  -8  -4   5        0.04       -0.12      0.48 o
  -7  -4   5        1.30        1.39      0.45 o
  -6  -4   5        3.60        3.90      0.61 o
  -5  -4   5        0.16       -0.27      0.27 o
  -4  -4   5      227.26      201.31      3.27 o
  -3  -4   5        0.04        0.46      0.24 o
  -2  -4   5       17.82       21.20      0.65 o
  -1  -4   5      297.56      304.34      3.32 o
   0  -4   5      266.43      253.88      2.90 o
   1  -4   5        4.04        3.61      0.23 o
   2  -4   5      241.54      224.36      2.55 o
   3  -4   5       17.12       15.42      0.64 o
   4  -4   5        0.41        0.11      0.39 o
   5  -4   5       27.02       30.06      4.60 o
   6  -4   5        2.37        3.82      0.97 o
   7  -4   5        3.83        3.92      1.60 o
  -9  -3   5        4.44        5.39      0.80 o
  -8  -3   5        0.00        0.33      0.32 o
  -7  -3   5       70.26       67.24      1.42 o
  -6  -3   5       47.71       45.46      1.06 o
  -5  -3   5      131.64      124.45      1.96 o
  -4  -3   5      135.01      132.89      2.27 o
  -3  -3   5        8.98        7.70      0.61 o
  -2  -3   5      355.93      367.18     10.19 o
  -1  -3   5       42.39       39.83      0.71 o
   0  -3   5       57.59       71.69      0.96 o
   1  -3   5      440.22      430.68      4.07 o
   2  -3   5      199.88      192.90      2.05 o
   3  -3   5       87.40       80.46      1.06 o
   4  -3   5       27.01       32.36      0.84 o
   5  -3   5      149.28      135.42      3.03 o
   6  -3   5        0.56        0.57      0.57 o
   7  -3   5        8.51       11.45      1.61 o
   8  -3   5        6.62        8.47      1.96 o
  -9  -2   5        0.06       -0.35      0.55 o
  -8  -2   5        4.67        4.10      0.63 o
  -7  -2   5        0.68        0.04      0.37 o
  -6  -2   5      154.19      146.39      2.11 o
  -5  -2   5        2.72        3.45      0.30 o
  -4  -2   5       17.09       16.97      0.61 o
  -3  -2   5       42.45       44.58      0.88 o
  -2  -2   5        1.00        2.76      0.71 o
  -1  -2   5        2.43        0.87      0.57 o
   0  -2   5       74.41       65.50      0.71 o
   1  -2   5      395.54      399.35      3.53 o
   2  -2   5        7.76        9.02      0.28 o
   3  -2   5       50.50       42.70      0.62 o
   4  -2   5       25.81       21.95      0.56 o
   5  -2   5       80.70       76.76      1.14 o
   6  -2   5       44.25       40.36      1.17 o
   7  -2   5        1.07        1.14      0.46 o
   8  -2   5        8.04        8.11      1.29 o
   9  -2   5        0.00        0.52      0.61 o
  -9  -1   5        2.51        2.43      0.72 o
  -8  -1   5       31.06       35.72      1.44 o
  -7  -1   5        0.13       -0.37      0.37 o
  -6  -1   5       23.36       22.58      0.82 o
  -5  -1   5       36.22       34.85      0.73 o
  -4  -1   5        1.66        0.64      0.21 o
  -3  -1   5       75.23       74.19      0.88 o
  -2  -1   5      353.13      380.89      5.91 o
  -1  -1   5      160.70      172.24      5.07 o
   0  -1   5      838.80      863.79      7.79 o
   1  -1   5        0.11        1.59      0.12 o
   2  -1   5        0.93        0.19      0.12 o
   3  -1   5      113.93      118.61      1.20 o
   4  -1   5      237.41      232.37      2.26 o
   5  -1   5        0.01        0.06      0.20 o
   6  -1   5      222.23      211.16      3.32 o
   7  -1   5       44.72       36.00      1.13 o
   8  -1   5        0.81        0.64      0.50 o
   9  -1   5        0.93        0.76      0.59 o
  -8   0   5        9.99       10.51      0.77 o
  -7   0   5       60.27       61.71      1.36 o
  -6   0   5      223.43      225.62      2.98 o
  -5   0   5       62.35       60.86      0.97 o
  -4   0   5        4.99        3.91      0.23 o
  -3   0   5        8.18       15.32      0.37 o
  -2   0   5        5.67        4.07      0.16 o
  -1   0   5      176.83      174.36      1.67 o
   0   0   5      128.69      147.76      1.36 o
   1   0   5       80.00       68.89      0.69 o
   2   0   5        0.15       -0.03      0.11 o
   3   0   5      380.30      319.87      3.30 o
   4   0   5       83.12       98.70      1.19 o
   5   0   5      559.65      577.82      5.11 o
   6   0   5       89.79       87.18      1.33 o
   7   0   5       20.00       19.64      0.97 o
   8   0   5        9.66        8.88      0.73 o
   9   0   5       17.13       17.65      2.05 o
  10   0   5        0.49        0.24      0.67 o
  -8   1   5        2.32        1.53      0.89 o
  -7   1   5       21.27       20.76      0.79 o
  -6   1   5        8.19        9.08      0.76 o
  -5   1   5        3.65        4.56      0.36 o
  -4   1   5       82.20       75.64      1.01 o
  -3   1   5       77.39       72.05      0.90 o
  -2   1   5        9.87        9.25      0.28 o
  -1   1   5      511.24      472.55      3.90 o
   0   1   5        5.64        3.40      0.18 o
   1   1   5        8.04       10.60      0.23 o
   2   1   5     1169.53     1177.62     10.03 o
   3   1   5      310.54      351.27      3.41 o
   4   1   5       17.65       10.65      0.29 o
   5   1   5      625.78      650.49      6.04 o
   6   1   5       18.64       16.74      0.54 o
   7   1   5       34.60       31.03      0.89 o
   8   1   5       35.05       43.25      1.20 o
   9   1   5        2.26        4.13      0.53 o
  10   1   5        3.03        2.95      0.59 o
  -8   2   5        3.42        4.77      1.05 o
  -7   2   5       47.12       43.91      1.58 o
  -6   2   5       28.28       28.67      1.12 o
  -5   2   5       33.37       32.42      0.91 o
  -4   2   5        1.15        0.66      0.23 o
  -3   2   5       57.63       54.22      0.78 o
  -2   2   5      455.05      471.85      4.01 o
  -1   2   5       61.11       70.96      0.79 o
   0   2   5     2469.39     2748.12     21.89 o
   1   2   5       35.47       18.31      0.30 o
   2   2   5      158.70      155.19      1.34 o
   3   2   5      184.88      192.79      1.73 o
   4   2   5      355.25      392.89      3.44 o
   5   2   5       33.53       34.94      0.94 o
   6   2   5       37.86       38.90      0.66 o
   7   2   5       51.85       51.17      0.86 o
   8   2   5       16.71       15.09      0.54 o
   9   2   5       25.40       30.27      0.80 o
  10   2   5        3.80        3.24      0.47 o
  -7   3   5        1.62        0.69      0.59 o
  -6   3   5       35.76       33.18      1.40 o
  -5   3   5       23.85       26.67      1.02 o
  -4   3   5        9.82        9.49      0.53 o
  -3   3   5        7.89        4.97      0.31 o
  -2   3   5        2.38        6.72      0.45 o
  -1   3   5      351.18      322.78      2.78 o
   0   3   5      447.76      432.58      3.38 o
   1   3   5        0.02        0.04      0.09 o
   2   3   5       55.73       47.21      0.59 o
   3   3   5       19.42       21.58      0.42 o
   4   3   5      159.64      160.41      1.58 o
   5   3   5      202.66      199.67      2.50 o
   6   3   5       34.46       29.58      0.51 o
   7   3   5        7.31        7.58      0.35 o
   8   3   5        0.00        0.47      0.36 o
   9   3   5       42.51       38.29      0.85 o
  10   3   5        5.35        5.87      0.99 o
  -7   4   5        2.20        2.50      0.98 o
  -6   4   5        0.22       -0.14      0.82 o
  -5   4   5        0.08       -0.18      0.64 o
  -4   4   5        5.94        6.52      0.59 o
  -3   4   5       64.92       66.64      1.03 o
  -2   4   5       83.58       86.13      1.07 o
  -1   4   5      158.75      159.52      2.13 o
   0   4   5      196.47      223.38      2.08 o
   1   4   5      302.04      299.33      2.54 o
   2   4   5        0.21       -0.02      0.12 o
   3   4   5      355.37      344.47      3.89 o
   4   4   5       24.51       22.79      0.38 o
   5   4   5      400.67      397.91      3.37 o
   6   4   5       45.39       42.38      0.71 o
   7   4   5       48.88       47.36      0.82 o
   8   4   5       20.55       16.84      0.67 o
   9   4   5       13.34       13.27      1.19 o
  10   4   5        1.50        1.09      0.77 o
  -6   5   5        2.07        2.63      0.85 o
  -5   5   5        2.75        2.93      0.79 o
  -4   5   5        4.53        4.36      0.42 o
  -3   5   5        7.65        6.91      0.55 o
  -2   5   5       83.11       83.10      1.27 o
  -1   5   5       17.57       15.72      0.44 o
   0   5   5      155.25      150.12      1.57 o
   1   5   5      152.03      149.19      1.54 o
   2   5   5       50.33       56.04      0.76 o
   3   5   5      116.62      110.50      1.16 o
   4   5   5      507.22      491.68      3.97 o
   5   5   5       19.13       17.49      0.38 o
   6   5   5      232.67      235.81      2.25 o
   7   5   5        6.45        5.69      0.29 o
   8   5   5       65.33       62.80      2.28 o
   9   5   5        0.13        0.38      0.63 o
  10   5   5       20.84       24.08      1.60 o
  -5   6   5        0.33        0.80      0.72 o
  -4   6   5        1.19        1.59      0.43 o
  -3   6   5        1.18        0.67      0.38 o
  -2   6   5       11.28       11.32      0.64 o
  -1   6   5      301.51      297.94      4.36 o
   0   6   5        0.08       -0.03      0.27 o
   1   6   5      388.52      371.76      3.40 o
   2   6   5       34.38       36.29      0.63 o
   3   6   5       13.21       11.06      0.47 o
   4   6   5       38.85       41.09      0.61 o
   5   6   5        7.98        6.19      0.26 o
   6   6   5        2.24        1.67      0.19 o
   7   6   5       68.71       70.50      1.68 o
   8   6   5        3.14        2.37      0.58 o
   9   6   5       11.85       11.56      0.92 o
  10   6   5        0.52       -0.09      0.75 o
  -5   7   5        1.94        3.04      1.35 o
  -4   7   5        3.76        3.95      0.68 o
  -3   7   5        2.70        2.63      0.54 o
  -2   7   5        2.18        1.37      0.43 o
  -1   7   5       96.12       97.71      1.80 o
   0   7   5       10.23        9.65      0.57 o
   1   7   5       11.55        8.87      0.46 o
   2   7   5       11.63       11.01      0.57 o
   3   7   5      147.45      144.13      1.58 o
   4   7   5       41.42       40.06      0.61 o
   5   7   5        0.78        1.00      0.18 o
   6   7   5       75.11       69.49      1.65 o
   7   7   5        5.55        5.27      0.99 o
   8   7   5       18.87       19.54      1.35 o
   9   7   5        2.65        0.71      1.31 o
  10   7   5        1.23        0.99      1.23 o
  -3   8   5        0.27        0.04      0.53 o
  -2   8   5        1.16        0.91      0.55 o
  -1   8   5       17.82       16.57      0.96 o
   0   8   5        0.80        0.88      0.41 o
   1   8   5        3.05        3.53      0.46 o
   2   8   5       27.38       27.65      0.87 o
   3   8   5        0.36        0.44      0.39 o
   4   8   5       14.27       12.33      0.49 o
   5   8   5        3.45        4.23      0.77 o
   6   8   5        0.02        0.07      0.58 o
   7   8   5        0.22       -0.03      0.58 o
   8   8   5       12.44       11.12      1.47 o
   9   8   5        0.90       -0.99      0.99 o
  -2   9   5       27.25       31.09      1.42 o
  -1   9   5        1.98        1.92      0.89 o
   0   9   5        3.84        4.62      1.00 o
   1   9   5        0.03       -0.33      0.33 o
   2   9   5        9.13        8.33      0.67 o
   3   9   5       33.87       30.84      1.67 o
   4   9   5       20.55       19.81      1.37 o
   5   9   5       12.85       11.48      1.23 o
   6   9   5        0.03        0.19      0.67 o
   7   9   5        0.44        0.08      0.63 o
   8   9   5        4.28        2.89      1.31 o
   9   9   5        0.01       -0.33      1.02 o
   0  10   5       19.07       21.64      1.06 o
   1  10   5       23.98       27.91      0.93 o
   2  10   5        2.64        2.50      0.95 o
   3  10   5        0.04        0.57      1.06 o
   4  10   5       10.23        9.46      1.84 o
   5  10   5       21.22       21.21      1.50 o
   6  10   5        0.19       -0.51      0.63 o
   7  10   5        0.11        0.32      1.06 o
   8  10   5        0.43        2.58      1.25 o
   2  11   5        5.95        5.02      1.63 o
   3  11   5       11.89       12.68      2.08 o
   4  11   5        7.72        8.63      1.79 o
   5  11   5       19.57       19.98      2.32 o
   6  11   5       12.32       13.78      2.09 o
  -3  -9   6        8.33       10.89      1.44 o
  -2  -9   6        0.07       -0.78      0.91 o
  -1  -9   6       32.24       39.58      1.70 o
  -6  -8   6        4.46        2.42      0.63 o
  -5  -8   6       27.06       29.57      1.55 o
  -4  -8   6        2.46        3.02      0.64 o
  -3  -8   6        4.07        4.22      0.74 o
  -2  -8   6       15.98       15.83      2.04 o
  -1  -8   6       13.20       15.26      2.16 o
   0  -8   6        3.91        1.54      1.32 o
   1  -8   6       15.55       14.29      1.20 o
   2  -8   6        0.21       -0.44      0.90 o
  -7  -7   6        1.05        0.64      0.52 o
  -6  -7   6        7.41        6.06      0.71 o
  -5  -7   6        1.91        1.30      0.50 o
  -4  -7   6        6.97       10.41      0.96 o
  -3  -7   6       48.65       52.42      2.41 o
  -2  -7   6        7.54        7.65      0.72 o
  -1  -7   6       13.32       12.69      0.71 o
   0  -7   6       19.41       16.81      0.88 o
   1  -7   6        2.05        0.86      0.94 o
   2  -7   6        1.82        1.79      0.54 o
   3  -7   6       11.56       12.63      1.87 o
   4  -7   6        4.88        4.12      1.47 o
  -7  -6   6        0.26        0.46      0.47 o
  -6  -6   6        3.09        4.02      0.52 o
  -5  -6   6       25.29       26.63      0.96 o
  -4  -6   6        1.02        0.36      0.51 o
  -3  -6   6       39.80       37.33      1.21 o
  -2  -6   6       12.01       10.84      0.72 o
  -1  -6   6        0.08        0.16      0.25 o
   0  -6   6        0.97        0.38      0.36 o
   1  -6   6      101.85      103.41      2.28 o
   2  -6   6        3.63        2.29      0.41 o
   3  -6   6       60.00       68.34      2.23 o
   4  -6   6        0.19        0.07      0.73 o
   5  -6   6        0.05        0.67      1.21 o
  -8  -5   6        5.73        5.73      0.71 o
  -7  -5   6        6.17        6.42      0.64 o
  -6  -5   6        9.89        9.92      0.65 o
  -5  -5   6        4.44        4.38      0.44 o
  -4  -5   6        7.97        7.04      0.45 o
  -3  -5   6       42.66       42.75      1.14 o
  -2  -5   6       29.73       28.31      0.93 o
  -1  -5   6      102.52       99.87      1.91 o
   0  -5   6       58.82       45.86      1.04 o
   1  -5   6      134.55      135.40      2.15 o
   2  -5   6        3.40        3.32      0.39 o
   3  -5   6       19.73       18.70      0.83 o
   4  -5   6        9.52        7.43      0.95 o
   5  -5   6        1.97        3.39      0.89 o
   6  -5   6        0.20       -0.80      0.80 o
  -8  -4   6        6.23        5.05      0.69 o
  -7  -4   6        1.31        1.18      0.48 o
  -6  -4   6       23.11       20.00      0.85 o
  -5  -4   6       56.73       46.41      1.16 o
  -4  -4   6       21.76       20.01      0.82 o
  -3  -4   6       63.90       58.18      1.81 o
  -2  -4   6       72.63       62.95      1.25 o
  -1  -4   6        4.74        4.73      0.41 o
   0  -4   6       41.66       47.46      1.22 o
   1  -4   6       69.88       71.89      1.06 o
   2  -4   6       60.85       61.34      1.13 o
   3  -4   6       21.28       20.92      0.81 o
   4  -4   6       31.43       30.64      1.23 o
   5  -4   6       12.94       15.60      1.39 o
   6  -4   6       17.22       17.11      1.42 o
   7  -4   6        1.08        2.01      1.01 o
  -8  -3   6        6.10        7.44      0.89 o
  -7  -3   6        0.09        0.43      0.36 o
  -6  -3   6        6.99        5.21      0.46 o
  -5  -3   6      174.38      148.15      2.64 o
  -4  -3   6       84.63       71.95      1.70 o
  -3  -3   6      622.90      613.31     16.44 o
  -2  -3   6       35.53       38.98      2.24 o
  -1  -3   6      139.38      136.30      3.87 o
   0  -3   6        7.87       10.22      0.30 o
   1  -3   6      350.15      350.09      3.90 o
   2  -3   6      257.71      265.68      2.87 o
   3  -3   6      315.13      301.75      3.32 o
   4  -3   6        0.12        0.16      0.33 o
   5  -3   6       12.40       15.86      0.97 o
   6  -3   6        1.41        1.11      0.78 o
   7  -3   6       41.92       45.50      2.27 o
   8  -3   6        3.02        3.35      1.54 o
  -8  -2   6       22.07       23.27      1.11 o
  -7  -2   6       23.86       20.65      0.81 o
  -6  -2   6       14.03       11.83      0.47 o
  -5  -2   6        1.67        0.75      0.33 o
  -4  -2   6       93.33       83.97      1.96 o
  -3  -2   6      402.52      388.71      7.40 o
  -2  -2   6      145.45      157.23      5.07 o
  -1  -2   6      172.01      185.78      5.69 o
   0  -2   6      120.51      158.97      1.68 o
   1  -2   6       68.30       65.41      0.93 o
   2  -2   6      201.63      184.48      2.05 o
   3  -2   6      309.82      313.72      3.43 o
   4  -2   6        0.07       -0.27      0.27 o
   5  -2   6       50.94       53.51      1.25 o
   6  -2   6        3.75        3.77      0.69 o
   7  -2   6        8.55       10.57      0.97 o
   8  -2   6       11.53       16.38      1.53 o
   9  -2   6        9.59       10.50      2.18 o
  -8  -1   6       14.96       17.32      1.03 o
  -7  -1   6        1.29        0.76      0.47 o
  -6  -1   6       46.26       47.53      1.18 o
  -5  -1   6        4.56        3.79      0.34 o
  -4  -1   6      115.59      121.16      2.24 o
  -3  -1   6        4.35        4.93      0.50 o
  -2  -1   6      188.76      198.24      2.64 o
  -1  -1   6       54.50       59.77      2.41 o
   0  -1   6      501.41      520.63      4.75 o
   1  -1   6     1872.29     1972.99     18.83 o
   2  -1   6       43.45       41.62      0.57 o
   3  -1   6        6.37       10.89      0.49 o
   4  -1   6       26.87       35.20      0.68 o
   5  -1   6       88.45       70.58      1.06 o
   6  -1   6        0.71        2.26      0.44 o
   7  -1   6        1.30        1.81      0.45 o
   8  -1   6       48.48       45.34      1.53 o
   9  -1   6        8.50        7.55      0.83 o
  -8   0   6        3.69        3.10      0.92 o
  -7   0   6        1.32        1.67      0.59 o
  -6   0   6       32.11       32.94      1.06 o
  -5   0   6       69.68       67.07      1.44 o
  -4   0   6      168.97      169.20      2.11 o
  -3   0   6        8.76        6.54      0.27 o
  -2   0   6       97.09       99.70      1.15 o
  -1   0   6        4.22        2.35      0.13 o
   0   0   6      192.21      212.86      2.04 o
   1   0   6      534.94      572.20      4.69 o
   2   0   6        0.27        0.42      0.28 o
   3   0   6       98.64      104.72      1.25 o
   4   0   6      170.95      171.35      1.91 o
   5   0   6      117.27       99.31      1.38 o
   6   0   6        1.98        0.90      0.31 o
   7   0   6      172.34      165.52      2.56 o
   8   0   6        4.72        4.92      0.64 o
   9   0   6        2.37        3.71      0.74 o
  10   0   6        0.52        0.58      1.25 o
  -8   1   6        2.49        3.13      0.51 o
  -7   1   6        0.07       -0.09      0.38 o
  -6   1   6       75.63       70.65      1.73 o
  -5   1   6      200.02      200.30      2.51 o
  -4   1   6       52.98       61.97      0.88 o
  -3   1   6        2.23        1.61      0.17 o
  -2   1   6      118.67      124.40      1.26 o
  -1   1   6       22.29       26.11      0.37 o
   0   1   6       24.37       19.00      0.30 o
   1   1   6        3.75        4.75      0.17 o
   2   1   6        7.12        3.19      0.17 o
   3   1   6        0.33        1.11      0.17 o
   4   1   6      171.53      149.98      1.65 o
   5   1   6       54.69       48.37      0.76 o
   6   1   6       92.55       84.73      1.32 o
   7   1   6      303.18      290.15      3.89 o
   8   1   6        1.41        1.40      0.60 o
   9   1   6        6.54        6.03      0.82 o
  10   1   6        2.36        2.91      0.83 o
  -8   2   6        0.74       -0.39      0.82 o
  -7   2   6        0.01       -0.48      0.50 o
  -6   2   6       16.40       14.25      0.69 o
  -5   2   6        0.58        0.57      0.33 o
  -4   2   6      169.70      170.26      2.23 o
  -3   2   6       74.16       59.62      0.88 o
  -2   2   6        1.83        2.44      0.20 o
  -1   2   6       20.93       22.63      0.40 o
   0   2   6      504.07      548.80      4.56 o
   1   2   6      647.99      691.78      5.68 o
   2   2   6     1786.74     1926.98     14.74 o
   3   2   6      431.92      391.82      3.80 o
   4   2   6      234.49      244.58      2.20 o
   5   2   6      145.07      154.94      1.66 o
   6   2   6       15.56       21.28      0.54 o
   7   2   6       18.48       15.65      0.58 o
   8   2   6       83.85       78.18      1.70 o
   9   2   6        1.61        0.62      0.40 o
  10   2   6        1.69        3.85      0.44 o
  -7   3   6        0.38        2.19      0.90 o
  -6   3   6        4.82        6.29      0.84 o
  -5   3   6       45.27       44.50      1.35 o
  -4   3   6        3.75        2.75      0.39 o
  -3   3   6        1.97        1.32      0.26 o
  -2   3   6       14.43       19.22      0.50 o
  -1   3   6      143.66      154.24      1.62 o
   0   3   6     1540.50     1755.61     14.93 o
   1   3   6      196.56      180.39      1.63 o
   2   3   6      156.09      131.82      1.33 o
   3   3   6        1.00        3.20      0.18 o
   4   3   6       46.55       38.84      0.69 o
   5   3   6       51.76       62.87      0.80 o
   6   3   6       21.93       23.09      0.52 o
   7   3   6        7.73        9.98      0.45 o
   8   3   6       15.57       18.56      0.66 o
   9   3   6        0.54        0.01      0.36 o
  10   3   6        0.43        0.07      0.52 o
  -7   4   6       10.36       11.14      2.43 o
  -6   4   6        0.46        0.54      0.57 o
  -5   4   6      134.15      137.15      3.13 o
  -4   4   6       43.02       37.91      1.86 o
  -3   4   6        1.92        2.08      0.38 o
  -2   4   6       73.35       77.07      1.02 o
  -1   4   6      266.65      279.93      2.64 o
   0   4   6      240.51      240.78      2.13 o
   1   4   6      916.74      965.65      7.95 o
   2   4   6       89.59       93.20      0.94 o
   3   4   6       34.80       33.75      0.54 o
   4   4   6       14.17       15.37      0.39 o
   5   4   6      159.12      156.44      1.56 o
   6   4   6       83.26       88.61      1.14 o
   7   4   6      522.00      484.82      5.21 o
   8   4   6        6.54        6.36      0.41 o
   9   4   6        1.11        1.51      0.31 o
  10   4   6        4.13        3.69      0.89 o
  -6   5   6        7.01        5.70      1.25 o
  -5   5   6        3.14        1.72      0.72 o
  -4   5   6       12.62       13.94      1.15 o
  -3   5   6        5.23        5.82      0.42 o
  -2   5   6       46.40       49.80      0.83 o
  -1   5   6      148.83      141.01      1.68 o
   0   5   6        5.35        6.58      0.39 o
   1   5   6        3.28        4.77      0.31 o
   2   5   6      391.32      352.63      3.19 o
   3   5   6        8.47        6.93      0.27 o
   4   5   6       20.87       23.32      0.66 o
   5   5   6       15.67       15.71      0.43 o
   6   5   6        0.28        0.47      0.18 o
   7   5   6      100.91      100.86      1.47 o
   8   5   6       16.50       16.23      0.54 o
   9   5   6        0.08        0.08      0.63 o
  10   5   6        2.20        2.23      0.86 o
  -5   6   6        2.06        1.45      0.78 o
  -4   6   6        0.92        0.73      0.66 o
  -3   6   6        8.89        7.86      0.54 o
  -2   6   6        6.12        7.16      0.53 o
  -1   6   6        1.55        2.06      0.36 o
   0   6   6       83.38       82.04      1.28 o
   1   6   6      798.72      781.21      7.10 o
   2   6   6      161.14      161.91      1.71 o
   3   6   6      172.99      172.28      1.80 o
   4   6   6       75.76       76.24      1.11 o
   5   6   6       24.51       24.91      0.52 o
   6   6   6        7.90        7.70      0.39 o
   7   6   6        8.22        8.87      0.40 o
   8   6   6       15.08       15.05      1.50 o
   9   6   6        6.60        7.57      0.84 o
  10   6   6        8.91       10.78      1.02 o
  -4   7   6        0.37        0.53      0.48 o
  -3   7   6        1.28        0.28      0.40 o
  -2   7   6        1.73        1.28      0.58 o
  -1   7   6        6.59        7.71      0.58 o
   0   7   6       12.52       11.02      0.79 o
   1   7   6       68.86       68.68      1.38 o
   2   7   6       12.35       13.28      0.52 o
   3   7   6        0.78        1.56      0.28 o
   4   7   6        9.51        8.79      0.42 o
   5   7   6       54.40       54.53      1.00 o
   6   7   6        4.57        5.12      0.35 o
   7   7   6        3.04        3.30      0.79 o
   8   7   6       40.80       43.32      2.22 o
   9   7   6        1.27        1.12      0.75 o
  10   7   6       12.28       11.68      1.93 o
  -3   8   6        1.97        1.63      0.65 o
  -2   8   6        0.64       -0.01      0.49 o
  -1   8   6        3.11        4.38      0.61 o
   0   8   6        5.16        5.29      0.74 o
   1   8   6       51.90       47.74      1.32 o
   2   8   6       16.27       14.50      0.60 o
   3   8   6        0.09        0.13      0.30 o
   4   8   6        1.68        1.72      0.27 o
   5   8   6       15.53       13.49      0.45 o
   6   8   6       93.69       85.58      2.81 o
   7   8   6        0.46        0.11      0.64 o
   8   8   6       20.04       19.69      1.56 o
   9   8   6        2.45        1.83      0.79 o
  -2   9   6        3.20        2.52      0.68 o
  -1   9   6        0.40        1.17      0.58 o
   0   9   6       30.68       32.25      1.95 o
   1   9   6       14.22       15.65      1.14 o
   2   9   6       17.94       19.09      0.97 o
   3   9   6        3.94        3.27      0.42 o
   4   9   6        3.05        2.22      0.43 o
   5   9   6        0.21        0.48      0.64 o
   6   9   6       40.95       41.00      1.95 o
   7   9   6        7.15        6.21      0.99 o
   8   9   6        2.87        2.37      0.80 o
   9   9   6        0.63       -0.71      1.00 o
   0  10   6       13.29       15.32      2.28 o
   1  10   6        3.10        3.76      1.50 o
   2  10   6        2.16        1.66      0.43 o
   3  10   6       18.65       19.52      1.51 o
   4  10   6       19.29       15.52      1.38 o
   5  10   6       19.10       18.06      1.44 o
   6  10   6        2.80        2.07      0.85 o
   7  10   6        2.12        1.73      1.19 o
   8  10   6        3.15        3.43      1.42 o
   3  11   6        2.57        1.03      1.34 o
   4  11   6        4.38        3.30      1.52 o
   5  11   6        5.40        3.69      1.45 o
   6  11   6        0.18       -1.07      1.07 o
  -5  -8   7        3.07        4.72      1.26 o
  -4  -8   7        2.52        1.89      0.59 o
  -3  -8   7        3.02        2.80      0.65 o
  -2  -8   7        5.24        7.94      0.85 o
  -1  -8   7       10.62       11.74      0.86 o
   0  -8   7        4.15        6.16      0.83 o
   1  -8   7        8.63        9.16      1.04 o
  -6  -7   7        0.06        0.05      0.45 o
  -5  -7   7       18.80       19.34      1.07 o
  -4  -7   7        4.17        4.43      0.60 o
  -3  -7   7        1.25        1.24      0.54 o
  -2  -7   7       14.39       13.47      0.89 o
  -1  -7   7       14.37       15.90      1.00 o
   0  -7   7        0.05       -0.49      0.49 o
   1  -7   7        3.42        3.27      0.71 o
   2  -7   7       32.56       32.78      1.67 o
   3  -7   7        3.29        1.39      1.18 o
  -7  -6   7        0.20       -0.40      0.47 o
  -6  -6   7       10.03       11.34      0.84 o
  -5  -6   7       13.87       16.16      1.33 o
  -4  -6   7       29.78       31.70      1.09 o
  -3  -6   7        3.29        3.27      0.44 o
  -2  -6   7       52.94       52.96      3.09 o
  -1  -6   7       13.86       10.83      0.78 o
   0  -6   7        0.30        0.02      0.35 o
   1  -6   7       12.98       15.15      0.99 o
   2  -6   7        5.37        6.23      0.42 o
   3  -6   7       11.09       12.71      0.99 o
   4  -6   7       14.65       15.57      1.97 o
   5  -6   7        7.23        5.77      1.64 o
  -7  -5   7        1.43        0.77      0.58 o
  -6  -5   7        0.47        0.07      0.35 o
  -5  -5   7        9.85        8.96      0.58 o
  -4  -5   7        1.51        1.34      0.29 o
  -3  -5   7       91.11       83.34      1.82 o
  -2  -5   7        1.71        1.29      0.34 o
  -1  -5   7        2.76        1.80      0.39 o
   0  -5   7        4.07        2.29      0.33 o
   1  -5   7      268.09      260.33      4.40 o
   2  -5   7       88.13       83.22      1.40 o
   3  -5   7       50.85       53.70      1.65 o
   4  -5   7        0.59        0.23      0.59 o
   5  -5   7        2.46        3.28      0.87 o
   6  -5   7        0.25        1.57      1.35 o
  -8  -4   7        0.77        0.48      0.55 o
  -7  -4   7       16.09       17.49      0.94 o
  -6  -4   7        8.89        7.63      0.60 o
  -5  -4   7        5.65        5.69      0.43 o
  -4  -4   7       23.80       17.30      0.69 o
  -3  -4   7       41.47       31.57      2.32 o
  -2  -4   7        0.94        1.42      0.24 o
  -1  -4   7        0.11        0.24      0.27 o
   0  -4   7       33.18       35.83      0.86 o
   1  -4   7        0.29        0.69      0.27 o
   2  -4   7        2.66        4.44      0.35 o
   3  -4   7       10.03       11.94      0.63 o
   4  -4   7       39.66       36.87      1.35 o
   5  -4   7        2.69        2.77      0.80 o
   6  -4   7       10.39       10.16      1.20 o
   7  -4   7        1.31        1.23      0.86 o
  -8  -3   7        1.00        0.62      0.60 o
  -7  -3   7        2.17        3.40      0.47 o
  -6  -3   7        2.17        2.58      0.38 o
  -5  -3   7       11.29        6.99      0.49 o
  -4  -3   7       14.30       11.90      0.51 o
  -3  -3   7       63.87       69.92      3.25 o
  -2  -3   7        0.39        0.32      0.83 o
  -1  -3   7      134.98      131.69      2.20 o
   0  -3   7      116.50      117.28      1.96 o
   1  -3   7      154.01      143.34      1.81 o
   2  -3   7       11.52       12.20      0.38 o
   3  -3   7        1.28        1.39      0.32 o
   4  -3   7        0.03        0.03      0.36 o
   5  -3   7       92.89       95.23      2.37 o
   6  -3   7        2.54        3.71      0.91 o
   7  -3   7        1.60        0.91      1.07 o
   8  -3   7        0.84        0.55      1.28 o
  -8  -2   7        2.44        2.99      0.46 o
  -7  -2   7        2.08        1.72      0.53 o
  -6  -2   7       13.18       12.17      0.74 o
  -5  -2   7       51.20       50.02      1.28 o
  -4  -2   7       43.35       44.54      1.06 o
  -3  -2   7      154.63      156.53      5.39 o
  -2  -2   7       89.98       85.56      3.43 o
  -1  -2   7      318.41      307.54      8.83 o
   0  -2   7      104.42      111.42      1.66 o
   1  -2   7      212.78      210.52      2.24 o
   2  -2   7        2.27        3.19      0.23 o
   3  -2   7       60.63       60.63      0.92 o
   4  -2   7       91.98       83.86      1.39 o
   5  -2   7       46.49       50.51      1.37 o
   6  -2   7        3.84        4.27      0.69 o
   7  -2   7       12.05       14.88      1.38 o
   8  -2   7        0.90        1.19      1.38 o
  -8  -1   7        0.02       -0.02      0.53 o
  -7  -1   7        0.48        0.27      0.40 o
  -6  -1   7       11.41       11.35      0.62 o
  -5  -1   7       15.44       15.07      0.52 o
  -4  -1   7        0.02       -0.25      0.59 o
  -3  -1   7       39.93       36.60      0.94 o
  -2  -1   7      126.31      111.22      1.87 o
  -1  -1   7        0.58        1.32      0.18 o
   0  -1   7      356.31      362.53      3.61 o
   1  -1   7      137.22      130.45      1.48 o
   2  -1   7       39.59       33.83      0.55 o
   3  -1   7      345.38      350.38      3.71 o
   4  -1   7      167.77      168.67      1.78 o
   5  -1   7        0.00        0.06      0.30 o
   6  -1   7       59.88       62.09      1.87 o
   7  -1   7        1.45        2.13      0.66 o
   8  -1   7        0.82        0.36      0.81 o
   9  -1   7        1.96        3.79      1.09 o
  -8   0   7        0.41        0.93      0.63 o
  -7   0   7        0.38        0.22      0.52 o
  -6   0   7      112.18      115.42      2.18 o
  -5   0   7       10.54       12.09      0.61 o
  -4   0   7      631.92      611.50      6.59 o
  -3   0   7        0.47        0.54      0.19 o
  -2   0   7        0.10        0.01      0.12 o
  -1   0   7      312.29      330.97      3.56 o
   0   0   7      950.63     1011.60      9.72 o
   1   0   7       80.78       94.03      0.97 o
   2   0   7       67.02       66.02      0.84 o
   3   0   7       37.60       35.98      0.59 o
   4   0   7       15.34       16.28      0.40 o
   5   0   7       37.31       44.68      0.80 o
   6   0   7       72.05       58.20      1.23 o
   7   0   7       26.84       25.05      0.97 o
   8   0   7       52.46       41.94      1.44 o
   9   0   7        7.83        6.76      0.77 o
  -8   1   7        0.04       -0.63      0.63 o
  -7   1   7        0.01       -0.02      0.53 o
  -6   1   7        3.51        2.56      0.60 o
  -5   1   7        3.00        4.37      0.49 o
  -4   1   7      255.16      250.15      3.70 o
  -3   1   7      131.53      136.74      1.66 o
  -2   1   7        0.26        0.56      0.17 o
  -1   1   7       62.30       48.55      0.67 o
   0   1   7       72.14       79.76      0.85 o
   1   1   7       41.27       36.76      0.47 o
   2   1   7       21.05       24.22      0.41 o
   3   1   7       51.60       53.44      0.84 o
   4   1   7       35.18       41.31      0.82 o
   5   1   7      161.36      162.30      1.84 o
   6   1   7        9.93        7.06      0.41 o
   7   1   7        0.19        0.01      0.35 o
   8   1   7        6.51        4.62      0.62 o
   9   1   7       47.22       44.87      1.54 o
  10   1   7        1.33        2.05      0.62 o
  -7   2   7        0.47       -0.36      0.51 o
  -6   2   7        0.21       -0.13      0.32 o
  -5   2   7       37.56       38.71      1.32 o
  -4   2   7       48.64       48.79      0.94 o
  -3   2   7        0.93        0.09      0.19 o
  -2   2   7      315.54      327.35      3.21 o
  -1   2   7       40.36       35.32      0.58 o
   0   2   7        1.06        0.96      0.13 o
   1   2   7        7.57       10.94      0.30 o
   2   2   7      208.66      244.34      2.10 o
   3   2   7      143.19      127.64      1.39 o
   4   2   7      643.27      637.88      6.44 o
   5   2   7        2.46        0.64      0.20 o
   6   2   7        0.13       -0.01      0.24 o
   7   2   7       67.57       70.42      1.43 o
   8   2   7        1.01        0.26      0.53 o
   9   2   7        0.09       -0.09      0.46 o
  10   2   7        4.60        3.81      0.70 o
  -7   3   7        1.51        0.14      1.13 o
  -6   3   7        3.75        3.78      0.67 o
  -5   3   7       43.76       44.79      1.15 o
  -4   3   7        0.38        0.39      0.39 o
  -3   3   7       17.11       18.75      0.57 o
  -2   3   7       35.83       32.01      0.61 o
  -1   3   7       77.13       74.98      1.01 o
   0   3   7        5.03        5.37      0.24 o
   1   3   7       50.44       57.26      0.70 o
   2   3   7       48.34       67.24      0.81 o
   3   3   7      353.00      345.88      2.96 o
   4   3   7      202.93      194.78      1.96 o
   5   3   7       16.74       13.27      0.37 o
   6   3   7        0.02       -0.06      0.21 o
   7   3   7       19.69       20.66      0.76 o
   8   3   7        1.10        0.71      0.40 o
   9   3   7        6.24        7.32      1.32 o
  10   3   7       10.14       13.20      1.07 o
  -6   4   7       19.00       18.05      1.56 o
  -5   4   7        0.06        0.82      0.57 o
  -4   4   7        0.79        1.28      0.45 o
  -3   4   7      101.66       99.59      2.04 o
  -2   4   7        3.61        1.19      0.30 o
  -1   4   7       40.40       44.89      0.85 o
   0   4   7      242.71      240.56      2.54 o
   1   4   7        1.43        1.08      0.24 o
   2   4   7       68.60       73.07      1.34 o
   3   4   7      382.37      381.69      3.27 o
   4   4   7        1.03        0.03      0.16 o
   5   4   7       28.38       27.47      0.69 o
   6   4   7        8.65       11.45      0.41 o
   7   4   7       12.36       16.60      0.58 o
   8   4   7       24.49       23.48      0.90 o
   9   4   7       54.48       59.36      1.43 o
  10   4   7        1.60        0.98      0.31 o
  -6   5   7        3.93        4.25      1.11 o
  -5   5   7        0.96        0.88      0.62 o
  -4   5   7        6.32        2.78      0.76 o
  -3   5   7        1.01        1.12      0.62 o
  -2   5   7       68.80       69.33      1.62 o
  -1   5   7       45.30       46.19      0.80 o
   0   5   7       97.60      100.45      1.20 o
   1   5   7       69.20       67.44      0.90 o
   2   5   7      422.85      405.24      3.63 o
   3   5   7      116.71      108.83      1.35 o
   4   5   7      211.93      195.08      2.37 o
   5   5   7       13.14       15.24      0.46 o
   6   5   7      115.37      110.93      2.09 o
   7   5   7      171.35      171.87      2.23 o
   8   5   7        1.84        1.61      0.31 o
   9   5   7        8.23        7.88      0.48 o
  10   5   7        0.81        0.37      0.80 o
  -5   6   7        0.54       -0.54      0.93 o
  -4   6   7        1.20        1.92      0.77 o
  -3   6   7        2.19        2.91      0.77 o
  -2   6   7       49.88       53.53      1.34 o
  -1   6   7        1.98        1.64      0.39 o
   0   6   7       11.52        9.65      0.52 o
   1   6   7      171.54      169.84      2.13 o
   2   6   7        6.01        5.96      0.35 o
   3   6   7      163.14      168.00      1.89 o
   4   6   7      167.39      174.32      1.95 o
   5   6   7       18.36       20.61      0.55 o
   6   6   7        8.31        6.88      0.41 o
   7   6   7        0.81        1.02      0.29 o
   8   6   7        8.60        8.42      0.41 o
   9   6   7        0.67        1.10      0.61 o
  10   6   7       20.99       21.37      2.40 o
  -4   7   7        5.30        5.39      1.53 o
  -3   7   7        0.04       -0.20      0.37 o
  -2   7   7       13.40       13.34      0.73 o
  -1   7   7       13.73       14.41      0.73 o
   0   7   7        9.54       10.98      0.64 o
   1   7   7      171.56      181.77      2.99 o
   2   7   7       83.37       75.65      1.46 o
   3   7   7        7.53        8.48      0.44 o
   4   7   7       26.40       27.12      0.72 o
   5   7   7        6.53        7.15      0.38 o
   6   7   7        0.15        0.05      0.27 o
   7   7   7        2.93        2.45      0.29 o
   8   7   7       13.52       16.48      1.32 o
   9   7   7        4.28        4.38      0.92 o
  10   7   7       43.16       42.93      3.33 o
  -3   8   7        5.40        6.35      0.73 o
  -2   8   7        0.10        0.28      0.48 o
  -1   8   7        2.12        2.69      0.57 o
   0   8   7        6.90        5.70      0.91 o
   1   8   7       10.12       11.73      0.78 o
   2   8   7        8.59        7.60      0.85 o
   3   8   7        6.66        5.55      0.55 o
   4   8   7        4.94        5.20      0.48 o
   5   8   7        2.40        2.09      0.31 o
   6   8   7        1.23        1.53      0.27 o
   7   8   7        8.91        8.87      1.52 o
   8   8   7       23.29       21.46      1.94 o
   9   8   7        3.27        2.87      1.55 o
  -2   9   7        3.66        3.83      0.81 o
  -1   9   7        5.19        5.34      0.85 o
   0   9   7       10.90       14.89      0.99 o
   1   9   7       14.85       15.65      1.19 o
   2   9   7       22.25       20.93      1.88 o
   3   9   7        5.44        7.11      0.83 o
   4   9   7        5.50        5.40      0.40 o
   5   9   7       12.44       12.03      0.51 o
   6   9   7        0.39       -0.36      0.65 o
   7   9   7        1.83        1.85      0.86 o
   8   9   7       22.07       22.88      1.64 o
   9   9   7        0.08        0.64      1.18 o
   0  10   7        0.77       -1.18      1.18 o
   1  10   7       13.57       12.31      2.09 o
   2  10   7       34.60       42.03      3.28 o
   3  10   7        6.01        9.12      0.65 o
   4  10   7       14.58       15.02      2.89 o
   5  10   7        6.64        5.93      1.04 o
   6  10   7        3.21        3.21      0.98 o
   7  10   7        9.37        9.92      1.92 o
   8  10   7        0.10        0.32      1.22 o
   3  11   7        8.43        7.94      1.92 o
   4  11   7       18.45       20.85      2.48 o
   5  11   7        8.51       10.25      1.95 o
  -3  -8   8        6.83        8.98      0.84 o
  -2  -8   8       12.41       13.82      1.97 o
  -1  -8   8        3.33        5.18      1.18 o
   0  -8   8        2.66        2.25      0.60 o
  -5  -7   8        1.63        3.62      1.07 o
  -4  -7   8       13.87       14.18      0.86 o
  -3  -7   8        4.57        4.69      0.95 o
  -2  -7   8        0.58        0.05      0.49 o
  -1  -7   8        6.65        9.91      0.88 o
   0  -7   8       15.27       16.95      0.82 o
   1  -7   8       10.89       11.99      0.99 o
   2  -7   8        3.75        4.21      0.87 o
   3  -7   8        0.17       -0.17      0.97 o
  -6  -6   8       15.22       14.90      0.80 o
  -5  -6   8        0.49        0.08      0.35 o
  -4  -6   8        0.64        1.35      0.79 o
  -3  -6   8       51.90       58.81      1.58 o
  -2  -6   8        7.43        7.74      0.65 o
  -1  -6   8        9.47        8.94      1.14 o
   0  -6   8       52.61       49.40      1.46 o
   1  -6   8        0.65        1.93      0.49 o
   2  -6   8       25.13       25.40      1.83 o
   3  -6   8        0.37        0.49      0.39 o
   4  -6   8        1.42        1.02      1.19 o
  -7  -5   8        3.57        4.09      0.58 o
  -6  -5   8        6.06        6.06      0.53 o
  -5  -5   8        0.14        0.06      0.28 o
  -4  -5   8        1.23        0.74      0.37 o
  -3  -5   8       30.78       29.72      0.88 o
  -2  -5   8        3.17        2.93      0.40 o
  -1  -5   8       38.27       42.34      1.29 o
   0  -5   8        9.95        8.38      0.57 o
   1  -5   8        0.09        0.59      0.39 o
   2  -5   8       11.70       11.43      0.78 o
   3  -5   8      142.50      152.07      2.62 o
   4  -5   8       29.30       28.73      1.29 o
   5  -5   8       19.60       20.43      2.22 o
   6  -5   8        0.93        0.64      1.23 o
  -7  -4   8        8.83        7.62      0.87 o
  -6  -4   8        5.08        4.95      0.50 o
  -5  -4   8       41.36       39.70      1.04 o
  -4  -4   8       32.23       28.58      2.43 o
  -3  -4   8        9.18        7.26      1.50 o
  -2  -4   8      196.59      174.49      2.87 o
  -1  -4   8       56.21       46.03      1.21 o
   0  -4   8        0.95        0.83      0.36 o
   1  -4   8       47.32       48.67      1.56 o
   2  -4   8        5.18        4.10      0.56 o
   3  -4   8       11.83       14.05      0.67 o
   4  -4   8       17.09       17.62      0.84 o
   5  -4   8        0.01        0.58      0.69 o
   6  -4   8        1.70        2.21      1.26 o
   7  -4   8        0.03       -0.73      1.16 o
  -7  -3   8        0.34        0.04      0.37 o
  -6  -3   8        2.31        2.43      0.38 o
  -5  -3   8        0.01       -0.12      0.29 o
  -4  -3   8       16.88       15.12      0.55 o
  -3  -3   8      196.41      163.60      5.82 o
  -2  -3   8       53.74       43.35      2.58 o
  -1  -3   8        0.33        0.21      0.22 o
   0  -3   8       62.62       51.92      1.35 o
   1  -3   8       64.23       69.63      1.14 o
   2  -3   8        0.09       -0.20      0.33 o
   3  -3   8       12.82       12.15      0.53 o
   4  -3   8      119.17      119.45      2.20 o
   5  -3   8        1.34        2.48      0.62 o
   6  -3   8        9.42        7.95      1.09 o
   7  -3   8       10.33       13.50      2.03 o
  -8  -2   8        8.53        9.28      1.17 o
  -7  -2   8        0.76        1.39      0.54 o
  -6  -2   8        8.06       10.22      0.97 o
  -5  -2   8        3.33        3.41      0.43 o
  -4  -2   8      220.53      204.86      3.37 o
  -3  -2   8       30.59       28.24      2.16 o
  -2  -2   8       14.12        9.82      1.32 o
  -1  -2   8       38.02       34.48      1.36 o
   0  -2   8       97.02       95.83      1.75 o
   1  -2   8       18.09       17.73      0.42 o
   2  -2   8      130.28      134.61      1.49 o
   3  -2   8       13.22       14.60      0.48 o
   4  -2   8       17.68       19.15      0.77 o
   5  -2   8       16.75       12.58      0.85 o
   6  -2   8        7.71        8.36      1.05 o
   7  -2   8       20.30       19.20      2.90 o
   8  -2   8        8.90        8.49      1.33 o
  -8  -1   8        7.93        8.25      1.31 o
  -7  -1   8        2.95        2.25      0.42 o
  -6  -1   8        5.38        5.21      0.61 o
  -5  -1   8        0.04        0.20      0.38 o
  -4  -1   8        1.08        1.46      0.36 o
  -3  -1   8       73.01       64.16      1.34 o
  -2  -1   8        4.40        5.37      0.52 o
  -1  -1   8        3.42        2.90      0.25 o
   0  -1   8       11.66       14.46      0.83 o
   1  -1   8        0.17        0.05      0.16 o
   2  -1   8       44.44       45.00      0.77 o
   3  -1   8      666.26      672.84      5.94 o
   4  -1   8      152.47      157.18      1.98 o
   5  -1   8      101.96       95.27      1.74 o
   6  -1   8        2.30        4.57      0.90 o
   7  -1   8        5.12        3.00      0.69 o
   8  -1   8       34.98       36.27      2.06 o
   9  -1   8        0.31       -0.20      1.32 o
  -7   0   8        3.10        3.95      0.65 o
  -6   0   8        0.09        0.01      0.37 o
  -5   0   8       14.96       15.48      0.70 o
  -4   0   8      146.40      143.21      2.03 o
  -3   0   8       43.87       37.81      0.75 o
  -2   0   8     1025.59     1001.21     12.58 o
  -1   0   8       17.97       19.05      0.37 o
   0   0   8      130.17      139.69      1.67 o
   1   0   8      184.15      202.35      2.19 o
   2   0   8      393.70      372.99      3.59 o
   3   0   8        4.68        8.11      0.34 o
   4   0   8      203.12      190.46      1.85 o
   5   0   8        1.01        0.86      0.32 o
   6   0   8        5.43        4.85      0.67 o
   7   0   8       10.95       11.78      1.03 o
   8   0   8       22.14       21.94      1.28 o
   9   0   8       11.76       11.29      2.21 o
  -7   1   8        0.02       -0.11      0.56 o
  -6   1   8        0.06        0.26      0.52 o
  -5   1   8       17.26       18.72      0.83 o
  -4   1   8      101.38       95.75      1.80 o
  -3   1   8       59.09       59.45      1.02 o
  -2   1   8        8.07        8.40      0.30 o
  -1   1   8        0.72        1.24      0.20 o
   0   1   8       44.15       39.74      0.64 o
   1   1   8      233.01      231.02      2.16 o
   2   1   8        0.22        0.16      0.14 o
   3   1   8      413.22      403.97      4.34 o
   4   1   8       13.81       15.57      0.45 o
   5   1   8        2.02        2.46      0.26 o
   6   1   8        0.04        0.04      0.31 o
   7   1   8      223.99      204.56      3.33 o
   8   1   8       14.23       11.12      0.75 o
   9   1   8        0.14       -0.52      0.52 o
  10   1   8        0.01        0.43      0.60 o
  -7   2   8        1.98        2.34      0.76 o
  -6   2   8        5.32        6.16      0.52 o
  -5   2   8        7.70        7.15      0.50 o
  -4   2   8       24.17       25.40      0.64 o
  -3   2   8        6.01        6.59      0.34 o
  -2   2   8        0.04       -0.17      0.17 o
  -1   2   8       50.46       57.73      1.00 o
   0   2   8        0.07       -0.01      0.14 o
   1   2   8      202.20      195.01      2.40 o
   2   2   8       77.77       72.98      0.82 o
   3   2   8      103.29      129.30      1.43 o
   4   2   8      114.22      129.17      1.59 o
   5   2   8       11.44        7.29      0.36 o
   6   2   8       72.41       66.06      1.53 o
   7   2   8       56.83       52.29      1.35 o
   8   2   8        4.79        4.23      0.61 o
   9   2   8        4.83        3.95      1.05 o
  10   2   8        3.84        3.06      0.65 o
  -6   3   8        0.20       -0.70      0.70 o
  -5   3   8        0.02        0.04      0.37 o
  -4   3   8        4.21        5.61      0.46 o
  -3   3   8        2.74        2.83      0.33 o
  -2   3   8      156.35      151.88      1.77 o
  -1   3   8        0.06       -0.18      0.18 o
   0   3   8       13.26       19.06      0.43 o
   1   3   8       41.26       51.87      0.71 o
   2   3   8      648.44      700.59      5.85 o
   3   3   8      146.87      147.67      1.50 o
   4   3   8      101.07      107.44      1.26 o
   5   3   8       29.32       28.83      0.78 o
   6   3   8       30.09       26.08      0.82 o
   7   3   8        4.37        5.74      0.50 o
   8   3   8       30.45       29.53      1.16 o
   9   3   8        2.06        2.84      0.56 o
  10   3   8        0.58        0.44      0.57 o
  -6   4   8       19.86       19.46      1.60 o
  -5   4   8        0.01        0.58      0.60 o
  -4   4   8        1.01        0.81      0.45 o
  -3   4   8       64.79       56.82      1.42 o
  -2   4   8       87.43       80.93      1.39 o
  -1   4   8       38.92       38.29      0.75 o
   0   4   8        8.97       11.12      0.52 o
   1   4   8        0.77        1.51      0.23 o
   2   4   8       52.86       55.93      0.90 o
   3   4   8       24.42       24.41      0.59 o
   4   4   8       32.62       40.90      0.86 o
   5   4   8       58.69       58.22      1.07 o
   6   4   8        5.06        4.27      0.41 o
   7   4   8        0.01       -0.30      0.30 o
   8   4   8        0.98        2.89      0.56 o
   9   4   8        2.52        1.55      0.55 o
  10   4   8       19.74       19.92      1.12 o
  -5   5   8       17.86       16.82      1.51 o
  -4   5   8        2.28        1.80      0.60 o
  -3   5   8        7.97        7.18      0.90 o
  -2   5   8       20.48       18.21      0.98 o
  -1   5   8        0.76        0.47      0.34 o
   0   5   8      156.58      153.37      2.73 o
   1   5   8      580.21      569.24      5.96 o
   2   5   8       44.83       48.29      0.82 o
   3   5   8       42.03       41.92      0.70 o
   4   5   8      232.36      226.31      2.48 o
   5   5   8       32.56       33.89      0.88 o
   6   5   8      166.74      163.13      2.27 o
   7   5   8       81.27       86.74      1.64 o
   8   5   8       20.08       20.22      0.85 o
   9   5   8       14.67       16.16      0.89 o
  10   5   8        0.02       -0.19      0.32 o
  -5   6   8        0.17        0.53      1.00 o
  -4   6   8        1.46        1.23      0.73 o
  -3   6   8       25.45       24.52      1.78 o
  -2   6   8       20.29       17.34      2.05 o
  -1   6   8       13.34       12.16      0.59 o
   0   6   8      130.19      135.69      2.30 o
   1   6   8        7.53        7.86      0.48 o
   2   6   8      173.30      169.94      2.13 o
   3   6   8      255.07      255.20      2.94 o
   4   6   8        6.16        5.16      0.57 o
   5   6   8       41.87       42.17      1.27 o
   6   6   8      172.41      173.18      2.61 o
   7   6   8       27.78       27.46      0.95 o
   8   6   8        3.90        4.64      0.39 o
   9   6   8        0.81        0.65      0.32 o
  10   6   8        0.09       -0.35      0.64 o
  -4   7   8        0.12       -0.03      0.99 o
  -3   7   8        1.05        0.42      0.70 o
  -2   7   8        8.32       10.28      0.67 o
  -1   7   8       13.35       16.33      0.75 o
   0   7   8        6.61        6.66      0.56 o
   1   7   8       13.60       13.57      0.70 o
   2   7   8        7.70        6.57      0.50 o
   3   7   8      177.29      179.39      2.67 o
   4   7   8      112.06      107.33      1.87 o
   5   7   8       38.00       37.00      1.12 o
   6   7   8        0.31        0.32      0.29 o
   7   7   8        1.30        0.46      0.29 o
   8   7   8        0.46       -0.18      0.41 o
   9   7   8        1.20        1.71      0.85 o
  10   7   8        0.19        0.37      0.76 o
  -3   8   8        5.47        6.49      1.70 o
  -2   8   8        0.41       -0.35      0.59 o
  -1   8   8        2.26        2.61      0.55 o
   0   8   8        2.43        2.88      0.57 o
   1   8   8        8.61        8.82      0.87 o
   2   8   8        9.04        7.33      0.67 o
   3   8   8       27.42       27.42      1.02 o
   4   8   8        0.76       -0.03      0.38 o
   5   8   8        2.23        2.27      0.45 o
   6   8   8        1.85        1.05      0.40 o
   7   8   8        4.26        4.68      0.49 o
   8   8   8       10.92       12.24      1.87 o
   9   8   8        2.81        2.69      0.96 o
  -1   9   8        0.01       -0.34      0.91 o
   0   9   8       10.99       10.32      0.86 o
   1   9   8       10.73       10.35      0.85 o
   2   9   8        0.58        2.02      0.57 o
   3   9   8        0.59        0.40      0.66 o
   4   9   8       10.91       13.43      1.04 o
   5   9   8        2.37        1.43      0.38 o
   6   9   8        5.90        5.26      0.38 o
   7   9   8        0.38        0.58      1.43 o
   8   9   8        0.12        0.61      0.82 o
   9   9   8        0.73       -0.76      1.12 o
   1  10   8        5.71        7.27      0.87 o
   2  10   8       26.57       26.13      1.83 o
   3  10   8        0.17       -0.16      1.06 o
   4  10   8       13.08       14.92      0.87 o
   5  10   8        2.75        3.54      0.33 o
   6  10   8       11.39       14.12      1.40 o
   7  10   8        0.71       -0.28      0.90 o
  -4  -7   9        2.25        1.28      0.44 o
  -3  -7   9        5.92        7.14      1.87 o
  -2  -7   9       14.53       13.99      0.91 o
  -1  -7   9       10.58       10.40      0.95 o
   0  -7   9        0.24        0.31      0.69 o
   1  -7   9        0.23       -0.65      0.92 o
   2  -7   9        5.93        2.11      0.91 o
  -4  -6   9        3.38        3.91      0.62 o
  -3  -6   9       26.02       21.35      0.91 o
  -2  -6   9        0.58        1.02      0.43 o
  -1  -6   9        6.95        8.11      0.73 o
   0  -6   9        3.42        3.78      0.66 o
   1  -6   9        7.47        7.95      0.88 o
   2  -6   9       15.47       14.98      1.10 o
   3  -6   9        4.35        3.92      0.87 o
   4  -6   9        8.11        6.98      1.52 o
  -6  -5   9        3.69        4.82      0.77 o
  -5  -5   9        3.37        3.78      1.54 o
  -4  -5   9       15.82       16.51      2.18 o
  -2  -5   9        3.18        3.00      0.41 o
  -1  -5   9       32.03       28.51      1.08 o
   0  -5   9       25.14       26.22      1.13 o
   1  -5   9       44.16       43.22      1.54 o
   2  -5   9        0.10       -0.54      0.55 o
   3  -5   9        0.13        1.82      0.72 o
   4  -5   9       29.21       29.35      1.27 o
   5  -5   9       18.43       16.98      2.11 o
  -7  -4   9        5.15        6.44      0.65 o
  -6  -4   9        0.81        0.90      0.41 o
  -5  -4   9        1.38        1.47      0.32 o
  -4  -4   9       11.28        9.44      1.71 o
  -3  -4   9       53.90       56.52      3.35 o
  -2  -4   9       17.46       13.50      1.02 o
  -1  -4   9       16.73       14.41      1.34 o
   0  -4   9       46.77       49.84      1.45 o
   1  -4   9        0.80        0.43      0.28 o
   2  -4   9        2.98        1.46      0.48 o
   3  -4   9       63.52       68.00      1.41 o
   4  -4   9        4.93        4.44      0.55 o
   5  -4   9        1.29        2.15      0.77 o
   6  -4   9        2.88        2.61      1.38 o
  -7  -3   9        0.12        0.56      0.41 o
  -6  -3   9        6.21        6.38      0.59 o
  -5  -3   9        0.36        0.52      0.33 o
  -4  -3   9        9.08        5.77      1.44 o
  -3  -3   9        0.30       -0.71      0.89 o
  -2  -3   9        0.74        0.46      1.02 o
  -1  -3   9        0.04       -0.18      0.24 o
   0  -3   9       14.30       12.46      0.68 o
   1  -3   9        3.33        2.23      0.41 o
   2  -3   9       41.14       42.23      1.20 o
   3  -3   9       71.73       66.51      1.37 o
   4  -3   9        4.01        5.03      0.54 o
   5  -3   9        2.08        3.17      0.66 o
   6  -3   9       12.44       10.64      1.28 o
   7  -3   9        0.11        0.20      1.07 o
  -7  -2   9        1.74        1.26      0.56 o
  -6  -2   9        1.23        1.21      0.45 o
  -5  -2   9       45.64       42.95      1.61 o
  -4  -2   9        6.36        5.75      0.62 o
  -3  -2   9       22.72       24.00      0.93 o
  -2  -2   9       34.72       24.38      2.03 o
  -1  -2   9       60.44       54.55      1.14 o
   0  -2   9        1.03        0.57      0.28 o
   1  -2   9       65.37       58.66      1.08 o
   2  -2   9        8.49        8.22      0.41 o
   3  -2   9        0.09        0.11      0.27 o
   4  -2   9       10.97        9.46      0.66 o
   5  -2   9       10.63       11.34      0.85 o
   6  -2   9        0.00        0.50      0.70 o
   7  -2   9       15.22       15.27      1.95 o
   8  -2   9        0.36        1.23      1.76 o
  -7  -1   9       11.11       13.37      0.95 o
  -6  -1   9        7.84       10.23      0.77 o
  -5  -1   9        0.01       -0.04      0.38 o
  -4  -1   9       47.54       48.66      1.28 o
  -3  -1   9       65.74       65.52      1.49 o
  -2  -1   9        3.19        3.59      0.45 o
  -1  -1   9       34.61       30.69      1.34 o
   0  -1   9        0.24        0.33      0.25 o
   1  -1   9       53.65       54.90      0.81 o
   2  -1   9       70.80       79.00      1.20 o
   3  -1   9       91.14       85.77      1.13 o
   4  -1   9        0.22        0.33      0.32 o
   5  -1   9       70.35       69.85      1.59 o
   6  -1   9        7.50        7.81      1.23 o
   7  -1   9       46.36       48.47      3.25 o
   8  -1   9        1.16        1.54      0.87 o
  -7   0   9        0.02       -0.10      0.52 o
  -6   0   9       27.45       30.46      1.01 o
  -5   0   9       22.95       23.00      0.78 o
  -4   0   9       38.80       35.80      1.15 o
  -3   0   9       13.15       11.67      0.64 o
  -2   0   9      425.33      417.22      6.33 o
  -1   0   9        0.84        1.94      0.33 o
   0   0   9      411.12      414.15      4.17 o
   1   0   9        0.17        0.60      0.18 o
   2   0   9        0.28        0.74      0.28 o
   3   0   9      341.07      338.30      5.25 o
   4   0   9       79.32       77.33      1.12 o
   5   0   9       13.61       12.60      0.63 o
   6   0   9       54.44       56.67      2.13 o
   7   0   9        0.02       -0.07      0.52 o
   8   0   9        6.92        6.59      1.16 o
   9   0   9        3.31        3.91      1.71 o
  -7   1   9        7.22        7.68      0.89 o
  -6   1   9        9.83        9.35      0.95 o
  -5   1   9       15.23       15.14      0.77 o
  -4   1   9        2.88        2.58      0.40 o
  -3   1   9       28.75       28.46      0.75 o
  -2   1   9      465.23      466.02      5.11 o
  -1   1   9       40.48       37.71      0.67 o
   0   1   9      163.39      157.45      1.86 o
   1   1   9      119.21      131.17      1.35 o
   2   1   9      105.02      105.65      1.24 o
   3   1   9      118.19      124.05      1.80 o
   4   1   9       12.66       13.76      0.49 o
   5   1   9      111.03      103.61      1.51 o
   6   1   9       48.79       49.68      1.62 o
   7   1   9       34.65       33.38      1.42 o
   8   1   9        5.80        4.91      0.80 o
   9   1   9       35.51       44.02      2.37 o
  -6   2   9        4.39        4.91      0.90 o
  -5   2   9        2.80        2.20      0.56 o
  -4   2   9        3.79        3.76      0.48 o
  -3   2   9       90.99       85.03      2.13 o
  -2   2   9       55.48       59.26      1.09 o
  -1   2   9       37.41       37.60      0.56 o
   0   2   9      139.79      148.94      1.54 o
   1   2   9      107.43      111.82      1.30 o
   2   2   9       38.08       37.56      0.61 o
   3   2   9        2.81        2.79      0.26 o
   4   2   9       16.35       16.10      0.53 o
   5   2   9        0.76        0.87      0.28 o
   6   2   9       99.78       90.17      2.46 o
   7   2   9       74.57       78.83      2.26 o
   8   2   9        1.67        1.40      0.61 o
   9   2   9       25.28       24.02      1.21 o
  10   2   9        2.89        2.50      1.13 o
  -6   3   9        0.42        0.68      0.72 o
  -5   3   9        1.12        0.61      0.33 o
  -4   3   9        0.94        0.58      0.34 o
  -3   3   9       44.13       40.58      1.01 o
  -2   3   9        0.98        0.44      0.25 o
  -1   3   9        7.56        7.45      0.35 o
   0   3   9      146.34      139.53      1.61 o
   1   3   9       52.66       54.46      0.79 o
   2   3   9       87.80       96.18      1.16 o
   3   3   9        1.63        0.60      0.19 o
   4   3   9       93.55       91.90      1.20 o
   5   3   9        0.02        0.01      0.26 o
   6   3   9       41.34       47.28      1.09 o
   7   3   9       14.93       12.03      0.69 o
   8   3   9        0.35        0.05      0.42 o
   9   3   9        6.53        5.89      0.70 o
  10   3   9        9.27        5.01      1.33 o
  -5   4   9       11.31       11.03      1.50 o
  -4   4   9        5.23        6.07      0.63 o
  -3   4   9        1.27        2.44      0.42 o
  -2   4   9        1.91        2.11      0.39 o
  -1   4   9       30.41       20.76      0.61 o
   0   4   9        1.05        0.74      0.24 o
   1   4   9       25.04       23.38      0.57 o
   2   4   9        0.35        0.84      0.23 o
   3   4   9        5.48        6.74      0.32 o
   4   4   9       28.90       29.88      0.85 o
   5   4   9        3.14        2.98      0.32 o
   6   4   9        7.42        6.88      0.49 o
   7   4   9        2.14        1.84      0.43 o
   8   4   9        0.10       -0.25      0.42 o
   9   4   9        2.48        2.16      0.56 o
  10   4   9        0.78       -0.38      0.54 o
  -5   5   9        8.34       11.30      2.04 o
  -4   5   9        0.14        1.04      0.55 o
  -3   5   9       18.99       18.81      1.08 o
  -2   5   9       21.86       18.22      0.87 o
  -1   5   9       11.17       10.34      0.55 o
   0   5   9       27.98       25.71      0.77 o
   1   5   9      107.59      101.98      1.49 o
   2   5   9       15.49       15.83      0.51 o
   3   5   9      138.32      150.73      2.00 o
   4   5   9       58.68       61.30      1.21 o
   5   5   9      184.89      191.47      3.32 o
   6   5   9        1.32        0.92      0.34 o
   7   5   9       46.27       42.00      1.03 o
   8   5   9        0.28        0.38      0.40 o
   9   5   9       60.64       61.26      1.75 o
  10   5   9        4.32        2.13      1.02 o
  -4   6   9        0.38        1.17      1.15 o
  -3   6   9        0.01        0.40      0.59 o
  -2   6   9        5.90        7.91      0.84 o
  -1   6   9       13.42       12.62      1.13 o
   0   6   9       20.90       21.92      1.11 o
   1   6   9       91.13       83.75      2.18 o
   2   6   9       58.50       63.01      1.66 o
   3   6   9        1.74        2.13      0.40 o
   4   6   9      169.51      163.82      2.98 o
   5   6   9      110.06      109.85      2.30 o
   6   6   9        0.48        0.75      0.39 o
   7   6   9       41.13       38.02      1.16 o
   8   6   9       40.89       42.36      1.86 o
   9   6   9        0.52       -0.02      0.56 o
  10   6   9        1.00        0.71      0.34 o
  -3   7   9        1.44        1.78      1.06 o
  -2   7   9        1.52        1.37      0.77 o
  -1   7   9        0.00        0.24      0.64 o
   0   7   9       22.16       24.49      1.27 o
   1   7   9       45.77       53.46      1.32 o
   2   7   9        8.20        7.74      0.63 o
   3   7   9       20.88       21.46      0.85 o
   4   7   9      248.62      241.72      4.10 o
   5   7   9        0.45        0.88      0.50 o
   6   7   9        4.36        4.61      0.54 o
   7   7   9       38.66       43.87      1.27 o
   8   7   9        3.58        2.46      0.49 o
   9   7   9        2.46        4.29      0.44 o
  10   7   9        0.70        1.15      1.28 o
  -2   8   9       12.70       15.00      2.08 o
  -1   8   9       10.77       12.93      1.37 o
   0   8   9        4.37        5.65      0.58 o
   1   8   9       18.01       18.14      0.99 o
   2   8   9        0.29       -0.03      0.54 o
   3   8   9        3.40        3.64      0.58 o
   4   8   9        4.48        4.28      0.61 o
   5   8   9        7.84        7.24      0.84 o
   6   8   9        4.98        4.33      0.54 o
   7   8   9        1.27        1.48      0.46 o
   8   8   9        3.11        3.82      0.42 o
   9   8   9        0.03        0.65      0.84 o
  -1   9   9        2.05        1.93      0.65 o
   0   9   9        0.15        0.43      0.54 o
   1   9   9        7.37        7.60      0.78 o
   2   9   9        7.62        8.88      1.25 o
   3   9   9        1.19        1.76      0.57 o
   4   9   9        0.03        1.35      0.55 o
   5   9   9       10.84        9.71      0.75 o
   6   9   9        2.06        2.92      0.84 o
   7   9   9        2.58        2.29      0.38 o
   8   9   9        0.56        0.07      0.74 o
   1  10   9        0.07        0.55      0.58 o
   2  10   9        7.21        7.36      0.83 o
   3  10   9        1.79        2.00      1.50 o
   4  10   9       29.62       33.62      3.01 o
   5  10   9       13.11       15.75      1.23 o
   6  10   9        0.07        0.19      0.50 o
   7  10   9        0.43        1.66      1.25 o
  -2  -7  10       15.52       17.71      1.05 o
  -1  -7  10        0.01        0.01      0.91 o
   0  -7  10       20.85       24.58      1.42 o
  -3  -6  10        1.08        0.16      0.34 o
  -2  -6  10        0.00       -0.13      0.73 o
  -1  -6  10        0.64        1.21      0.50 o
   0  -6  10       10.67       11.20      0.92 o
   1  -6  10        0.92        1.80      0.79 o
   2  -6  10        0.98        1.06      0.61 o
   3  -6  10        0.00       -0.60      0.60 o
  -5  -5  10        7.09        7.83      2.00 o
  -4  -5  10        8.65       11.41      2.05 o
  -2  -5  10        0.99        0.20      0.49 o
  -1  -5  10       10.42        9.63      0.81 o
   0  -5  10        7.43        7.90      0.97 o
   1  -5  10        1.19        0.30      0.34 o
   2  -5  10       20.53       22.55      1.27 o
   3  -5  10        3.79        4.00      0.83 o
   4  -5  10        3.11        3.13      0.49 o
  -6  -4  10        0.22        0.31      0.41 o
  -5  -4  10        3.89        2.25      1.45 o
  -4  -4  10        0.07        0.12      1.18 o
  -3  -4  10       17.11       20.78      2.31 o
  -2  -4  10        2.07        1.28      1.34 o
  -1  -4  10       75.45       75.54      1.80 o
   0  -4  10       34.69       29.57      1.13 o
   1  -4  10       66.86       67.21      1.46 o
   2  -4  10        9.28       10.96      1.16 o
   3  -4  10       22.59       24.53      1.99 o
   4  -4  10       31.24       32.27      1.25 o
   5  -4  10       20.89       24.72      2.38 o
   6  -4  10        0.17        0.78      1.29 o
  -6  -3  10        2.45        3.09      0.41 o
  -5  -3  10        2.65        3.16      0.51 o
  -4  -3  10        1.22        1.34      1.25 o
  -3  -3  10        0.10        0.71      1.13 o
  -2  -3  10       70.51       63.47      3.47 o
  -1  -3  10       57.04       46.38      0.93 o
   0  -3  10        2.98        5.38      0.50 o
   1  -3  10        0.45        0.06      0.22 o
   2  -3  10       18.15       19.01      0.96 o
   3  -3  10        0.50        1.00      0.47 o
   4  -3  10       48.13       46.54      1.20 o
   5  -3  10        1.91        1.89      0.60 o
   6  -3  10        0.13       -0.16      1.06 o
   7  -3  10        3.11        4.25      1.50 o
  -6  -2  10       31.16       36.36      1.27 o
  -5  -2  10        0.53        1.07      0.39 o
  -4  -2  10       20.73       19.48      0.74 o
  -3  -2  10        3.31        4.14      0.34 o
  -2  -2  10      135.99      117.58      2.46 o
  -1  -2  10       41.13       40.95      1.42 o
   0  -2  10       87.65       75.76      1.59 o
   1  -2  10        8.93        8.61      0.40 o
   2  -2  10        2.63        2.56      0.41 o
   3  -2  10       24.54       23.68      0.73 o
   4  -2  10       56.05       50.66      1.23 o
   5  -2  10       11.65       14.43      0.93 o
   6  -2  10       20.36       23.05      1.51 o
   7  -2  10        0.34        0.23      0.80 o
  -6  -1  10        0.22       -0.29      0.47 o
  -5  -1  10        2.24        2.21      0.49 o
  -4  -1  10       21.07       23.62      0.90 o
  -3  -1  10       31.79       31.29      1.04 o
  -2  -1  10      122.42      119.66      2.17 o
  -1  -1  10       68.25       65.37      1.37 o
   0  -1  10        1.87        1.69      0.33 o
   1  -1  10       19.96       18.45      0.53 o
   2  -1  10       48.75       50.10      1.08 o
   3  -1  10        4.23        5.58      0.34 o
   4  -1  10       47.51       42.53      1.78 o
   5  -1  10        0.82        1.14      0.47 o
   6  -1  10       11.31       12.40      1.12 o
   7  -1  10        5.72        4.95      1.01 o
   8  -1  10        4.47        6.40      1.20 o
  -6   0  10       19.15       17.93      1.06 o
  -5   0  10        0.12       -0.20      0.46 o
  -4   0  10       51.03       51.22      1.44 o
  -3   0  10        0.32        0.44      0.38 o
  -2   0  10       12.66        9.16      0.55 o
  -1   0  10       15.16       14.14      0.66 o
   0   0  10      250.73      252.86      3.14 o
   1   0  10        1.22        1.61      0.24 o
   2   0  10      277.03      282.26      3.60 o
   3   0  10       18.36       18.92      0.72 o
   4   0  10       48.93       46.22      0.95 o
   5   0  10       66.56       72.44      1.63 o
   6   0  10        1.12       -0.57      0.69 o
   7   0  10        1.99        0.34      0.75 o
   8   0  10       20.50       24.75      2.51 o
   9   0  10        2.01        4.43      1.54 o
  -6   1  10        9.88       10.92      1.53 o
  -5   1  10        0.59        0.64      0.64 o
  -4   1  10        2.73        2.20      0.42 o
  -3   1  10        0.37        0.78      0.28 o
  -2   1  10      193.07      184.62      2.49 o
  -1   1  10      142.47      138.13      1.95 o
   0   1  10      306.42      319.29      3.62 o
   1   1  10        0.50        0.81      0.22 o
   2   1  10       33.47       30.76      0.53 o
   3   1  10        8.40        5.56      0.35 o
   4   1  10      124.59      130.83      1.87 o
   5   1  10       33.81       31.35      0.92 o
   6   1  10       30.61       27.60      1.25 o
   7   1  10       14.86       16.75      1.34 o
   8   1  10        3.83        6.16      1.09 o
   9   1  10        0.00        0.58      1.41 o
  -6   2  10        3.49        3.26      0.75 o
  -5   2  10        2.63        3.50      0.65 o
  -4   2  10       17.19       16.31      0.78 o
  -3   2  10       23.36       25.12      0.90 o
  -2   2  10        7.44        7.08      0.50 o
  -1   2  10       70.61       63.92      1.19 o
   0   2  10       83.63       89.91      1.10 o
   1   2  10      167.55      169.22      1.94 o
   2   2  10        0.01       -0.04      0.18 o
   3   2  10       44.52       46.76      0.80 o
   4   2  10       77.23       82.31      1.26 o
   5   2  10       63.38       71.20      1.43 o
   6   2  10       17.70       14.77      0.95 o
   7   2  10        8.15        9.66      0.90 o
   8   2  10        2.30        1.37      0.83 o
   9   2  10       18.61       17.54      1.61 o
  -6   3  10        3.84        4.61      1.03 o
  -5   3  10        0.02        0.37      0.57 o
  -4   3  10        0.43        0.30      0.27 o
  -3   3  10        0.23        0.25      0.29 o
  -2   3  10       19.40       17.14      0.55 o
  -1   3  10        0.31        1.17      0.27 o
   0   3  10      113.71      104.44      1.50 o
   1   3  10       10.67        9.19      0.37 o
   2   3  10      107.83      104.62      1.32 o
   3   3  10       36.55       37.35      0.71 o
   4   3  10        3.34        4.05      0.58 o
   5   3  10       21.40       21.38      0.79 o
   6   3  10       92.62       88.24      2.29 o
   7   3  10        2.67        1.74      1.01 o
   8   3  10       13.17       16.62      1.12 o
   9   3  10        8.68        7.27      0.82 o
  10   3  10        0.05        0.65      0.60 o
  -5   4  10        0.23       -0.08      0.82 o
  -4   4  10       16.97       18.20      0.76 o
  -3   4  10       59.74       57.24      1.27 o
  -2   4  10       16.89       17.54      0.69 o
  -1   4  10       19.80       14.32      0.61 o
   0   4  10       50.73       52.48      1.01 o
   1   4  10       14.53       18.87      0.56 o
   2   4  10        0.18        0.57      0.24 o
   3   4  10       62.16       60.85      1.16 o
   4   4  10       36.68       37.76      1.09 o
   5   4  10       21.56       24.25      0.98 o
   6   4  10        6.42        7.58      0.53 o
   7   4  10        0.30        0.34      0.40 o
   8   4  10        9.05        6.74      0.70 o
   9   4  10        0.82        1.06      0.53 o
  10   4  10        2.74        1.74      0.98 o
  -4   5  10        0.25        0.38      1.43 o
  -3   5  10        4.36        5.82      1.22 o
  -2   5  10        0.25        0.37      0.42 o
  -1   5  10       23.90       24.70      0.97 o
   0   5  10      123.82      113.74      1.93 o
   1   5  10       45.15       40.03      0.93 o
   2   5  10        0.10        0.48      0.29 o
   3   5  10       16.63       15.90      0.54 o
   4   5  10       50.61       50.75      1.38 o
   5   5  10        7.22        8.95      0.89 o
   6   5  10       27.79       27.26      0.97 o
   7   5  10       10.27       10.78      0.65 o
   8   5  10        4.70        4.89      0.62 o
   9   5  10        9.04        9.15      0.80 o
  10   5  10        2.35        1.36      1.87 o
  -4   6  10        0.97        1.73      0.94 o
  -3   6  10        0.54        0.56      0.60 o
  -2   6  10        1.23        0.59      0.56 o
  -1   6  10        1.11        0.59      0.55 o
   0   6  10      101.73       98.12      2.92 o
   1   6  10       29.11       29.20      2.36 o
   2   6  10        6.26        6.58      0.57 o
   3   6  10       26.01       29.55      0.98 o
   4   6  10       46.02       45.25      1.56 o
   5   6  10       62.85       60.18      2.64 o
   6   6  10       79.50       81.77      1.79 o
   7   6  10      106.74      108.11      2.45 o
   8   6  10        0.07       -0.43      0.61 o
   9   6  10       12.39       13.21      0.83 o
  10   6  10        3.16        2.67      0.63 o
  -3   7  10        4.92        5.59      1.42 o
  -2   7  10        2.76        1.60      1.15 o
  -1   7  10        4.14        5.64      0.82 o
   0   7  10        1.58        0.01      1.06 o
   1   7  10       27.72       29.05      1.15 o
   2   7  10        2.05        0.86      0.50 o
   3   7  10       14.09       16.87      1.65 o
   4   7  10       25.17       23.61      1.23 o
   5   7  10       52.10       48.87      1.77 o
   6   7  10      230.81      234.04      4.29 o
   7   7  10        4.24        5.10      0.67 o
   8   7  10       40.76       41.86      1.47 o
   9   7  10        4.81        5.69      1.30 o
  -2   8  10        0.08       -1.03      1.03 o
  -1   8  10       11.50       14.04      1.39 o
   0   8  10       10.40       14.20      2.80 o
   1   8  10        9.30        9.40      1.06 o
   2   8  10       11.86       12.60      1.02 o
   3   8  10        6.48        8.64      0.91 o
   4   8  10       54.96       48.77      2.24 o
   5   8  10        0.36       -0.99      0.99 o
   6   8  10        4.37        3.10      0.60 o
   7   8  10        0.85        0.32      0.49 o
   8   8  10        1.90        1.84      0.59 o
   9   8  10        1.25        1.07      0.37 o
   0   9  10        1.80        3.60      1.38 o
   1   9  10        0.01        0.12      0.60 o
   2   9  10        2.01        1.80      0.57 o
   3   9  10        0.79       -0.05      0.49 o
   4   9  10        0.94        0.91      1.24 o
   5   9  10        0.27        0.00      0.67 o
   6   9  10        2.16        1.74      0.55 o
   7   9  10        0.17        0.71      0.55 o
   8   9  10        0.05       -0.17      0.32 o
   2  10  10        0.00       -0.17      0.56 o
   3  10  10        5.85        6.11      0.81 o
   4  10  10        5.69        5.76      0.83 o
   5  10  10        0.42       -0.17      0.56 o
   6  10  10       13.31       14.20      0.97 o
   7  10  10       11.91       12.34      0.61 o
  -2  -6  11        7.25        7.62      0.64 o
  -1  -6  11       24.23       27.08      1.23 o
   0  -6  11       12.23       15.60      1.34 o
   1  -6  11        0.93        1.57      0.94 o
   2  -6  11        1.73        1.52      0.64 o
  -4  -5  11        9.22       11.46      2.19 o
  -2  -5  11        0.48        0.70      0.35 o
  -1  -5  11        0.41       -0.13      0.40 o
   0  -5  11        6.03        3.62      0.61 o
   1  -5  11        3.21        2.27      0.64 o
   2  -5  11        4.44        4.37      0.67 o
   3  -5  11        4.48        4.41      0.85 o
   4  -5  11        7.74        8.50      1.11 o
  -5  -4  11        0.03        0.81      1.47 o
  -4  -4  11        0.02       -0.67      1.35 o
  -3  -4  11       41.55       41.85      3.25 o
  -1  -4  11        0.01       -0.33      0.33 o
   0  -4  11        3.88        3.35      0.73 o
   1  -4  11       39.06       40.34      1.51 o
   2  -4  11        1.21        1.14      0.46 o
   3  -4  11       67.97       72.60      2.53 o
   4  -4  11        0.03        0.35      0.72 o
   5  -4  11        3.39        3.83      1.34 o
  -6  -3  11        0.00       -0.26      0.35 o
  -5  -3  11        1.81        1.19      0.62 o
  -4  -3  11        0.75        1.76      1.39 o
  -3  -3  11        2.33        3.83      1.44 o
  -2  -3  11        6.57        4.50      1.47 o
  -1  -3  11        0.01        0.18      0.26 o
   0  -3  11       35.71       37.96      1.24 o
   1  -3  11        9.99        8.08      1.29 o
   2  -3  11        5.64        7.69      1.01 o
   3  -3  11       18.28       20.24      1.20 o
   4  -3  11        0.01       -0.32      0.32 o
   5  -3  11        0.35       -0.42      0.55 o
   6  -3  11       21.57       23.64      2.41 o
  -6  -2  11        0.08        0.42      0.47 o
  -5  -2  11        1.66        2.87      0.63 o
  -4  -2  11       17.12       17.66      1.07 o
  -3  -2  11       43.55       38.73      0.99 o
  -2  -2  11        9.09        8.74      0.50 o
  -1  -2  11        0.01        0.35      0.29 o
   0  -2  11       65.95       59.52      2.67 o
   1  -2  11       12.15       14.14      0.85 o
   2  -2  11       50.23       49.02      1.39 o
   3  -2  11       17.47       18.52      0.92 o
   4  -2  11       14.99       16.27      0.71 o
   5  -2  11        1.76        1.08      0.51 o
   6  -2  11       14.99       12.77      1.54 o
   7  -2  11        4.67        4.11      1.50 o
  -6  -1  11        6.93        9.15      0.80 o
  -5  -1  11        8.80       11.58      1.66 o
  -4  -1  11        0.59        1.15      0.40 o
  -3  -1  11        6.65        6.30      0.49 o
  -2  -1  11        3.50        5.17      0.88 o
  -1  -1  11        0.39        0.91      0.45 o
   0  -1  11       39.74       40.62      1.11 o
   1  -1  11      151.50      150.14      2.07 o
   2  -1  11        4.89        4.90      0.48 o
   3  -1  11        0.12       -0.31      0.31 o
   4  -1  11       21.16       25.05      0.91 o
   5  -1  11        7.92        7.33      0.63 o
   6  -1  11       20.88       22.81      1.45 o
   7  -1  11        3.88        3.39      0.99 o
   8  -1  11        0.30        0.55      1.21 o
  -6   0  11        2.60        3.46      0.69 o
  -5   0  11        0.84        1.43      0.54 o
  -4   0  11       13.37       13.12      0.79 o
  -3   0  11      112.78      112.50      2.30 o
  -2   0  11       30.66       28.78      0.97 o
  -1   0  11        0.02       -0.13      0.32 o
   0   0  11        4.03        7.64      0.55 o
   1   0  11        1.87        1.38      0.51 o
   2   0  11        6.97        6.92      0.54 o
   3   0  11       62.15       68.58      1.19 o
   4   0  11        9.65       11.61      0.62 o
   5   0  11        2.59        2.93      0.46 o
   6   0  11       20.09       20.99      2.53 o
   7   0  11       25.93       24.06      1.58 o
   8   0  11        3.52        3.83      1.10 o
  -6   1  11        0.76        0.21      0.51 o
  -5   1  11        0.77        0.18      0.46 o
  -4   1  11       14.40       16.56      0.71 o
  -3   1  11       19.89       19.85      0.85 o
  -2   1  11        2.76        3.18      0.34 o
  -1   1  11        0.01        0.03      0.24 o
   0   1  11      355.04      357.05      5.71 o
   1   1  11      284.97      279.81      4.44 o
   2   1  11      124.45      123.26      1.61 o
   3   1  11       38.01       40.44      0.90 o
   4   1  11        0.09        0.08      0.36 o
   5   1  11       14.83       12.47      0.72 o
   6   1  11       27.83       26.60      1.78 o
   7   1  11        0.77        0.44      0.73 o
   8   1  11        6.80        9.84      1.28 o
   9   1  11       11.24       13.08      2.21 o
  -5   2  11       20.16       21.57      1.16 o
  -4   2  11        3.79        2.83      0.60 o
  -3   2  11        0.45        0.70      0.43 o
  -2   2  11        3.67        4.49      0.48 o
  -1   2  11        0.77        1.34      0.40 o
   0   2  11        7.75        8.75      0.53 o
   1   2  11       21.43       24.03      0.57 o
   2   2  11        0.04        0.31      0.25 o
   3   2  11       40.92       40.11      0.84 o
   4   2  11        0.08       -0.33      0.33 o
   5   2  11       65.32       62.95      1.50 o
   6   2  11        3.87        3.01      0.77 o
   7   2  11       89.95       80.61      2.81 o
   8   2  11        0.47       -0.50      0.73 o
   9   2  11       14.45       16.83      2.40 o
  -5   3  11        5.23        5.68      0.81 o
  -4   3  11        1.19        0.83      0.61 o
  -3   3  11        0.14        0.21      0.45 o
  -2   3  11        1.56        1.14      0.40 o
  -1   3  11       46.16       46.37      0.87 o
   0   3  11        8.05        9.28      0.42 o
   1   3  11       70.07       65.37      1.10 o
   2   3  11       43.32       44.93      1.00 o
   3   3  11        5.75        7.38      0.43 o
   4   3  11      143.64      146.69      2.13 o
   5   3  11       18.26       19.15      0.87 o
   6   3  11        1.76        2.22      0.61 o
   7   3  11       56.69       55.86      1.88 o
   8   3  11       20.49       21.82      1.28 o
   9   3  11        0.47       -1.23      1.23 o
  -5   4  11        1.25        0.89      1.06 o
  -4   4  11        1.37        0.96      0.78 o
  -3   4  11        0.38        0.18      0.35 o
  -2   4  11        9.32       12.20      0.60 o
  -1   4  11       19.30       17.96      0.74 o
   0   4  11       13.87       13.68      0.60 o
   1   4  11       10.22        6.99      0.46 o
   2   4  11        2.93        4.12      0.85 o
   3   4  11        0.58        0.40      0.29 o
   4   4  11       12.68       13.95      0.66 o
   5   4  11       36.50       35.78      1.19 o
   6   4  11        6.57        6.11      0.66 o
   7   4  11        4.76        6.67      0.82 o
   8   4  11        0.03       -0.02      0.85 o
   9   4  11        0.08       -1.27      1.27 o
  -4   5  11        1.25        2.13      0.89 o
  -3   5  11        0.93        2.18      0.62 o
  -2   5  11        1.97        1.69      0.49 o
  -1   5  11        0.75       -0.17      0.40 o
   0   5  11       23.56       19.30      0.85 o
   1   5  11        1.62        2.01      0.40 o
   2   5  11       39.74       37.50      0.91 o
   3   5  11        7.52        7.99      0.61 o
   4   5  11       12.76       11.13      1.12 o
   5   5  11       11.07        9.84      0.83 o
   6   5  11        0.09        0.49      0.51 o
   7   5  11       16.13       18.86      1.17 o
   8   5  11        0.20       -0.20      0.42 o
   9   5  11        5.23        4.14      0.65 o
  -3   6  11        1.21        0.92      0.83 o
  -2   6  11        0.03       -0.16      0.68 o
  -1   6  11        2.42        4.05      0.67 o
   0   6  11       41.77       31.83      1.32 o
   1   6  11        8.13        9.73      0.79 o
   2   6  11        3.37        2.71      0.77 o
   3   6  11        3.68        2.93      0.62 o
   4   6  11        4.30        5.14      0.70 o
   5   6  11        2.81        1.46      0.57 o
   6   6  11       16.14       16.93      1.10 o
   7   6  11       80.27       81.57      3.26 o
   8   6  11        1.05        0.55      0.52 o
   9   6  11        2.94        3.20      0.61 o
  -2   7  11        0.06        0.61      1.02 o
  -1   7  11        0.08       -0.57      0.57 o
   0   7  11       40.99       43.26      1.65 o
   1   7  11       18.45       17.28      1.05 o
   2   7  11        1.11        1.32      0.48 o
   3   7  11        8.79       12.39      1.07 o
   4   7  11        8.30        9.32      0.90 o
   5   7  11        9.83        7.05      0.85 o
   6   7  11        2.21        1.68      0.89 o
   7   7  11        1.03        1.88      0.57 o
   8   7  11       12.36       13.36      0.94 o
   9   7  11        1.15        2.66      0.63 o
  -1   8  11        0.40       -0.45      1.30 o
   0   8  11        5.74        7.84      0.95 o
   1   8  11       23.94       26.05      1.37 o
   2   8  11       28.03       33.70      2.55 o
   3   8  11       59.92       61.67      2.07 o
   4   8  11        1.45        0.38      0.72 o
   5   8  11        0.02        0.77      0.82 o
   6   8  11       30.44       30.76      2.28 o
   7   8  11       18.06       18.48      1.07 o
   8   8  11        0.46        0.96      0.67 o
   0   9  11        1.15        1.11      1.34 o
   1   9  11        0.38       -0.17      1.03 o
   2   9  11        0.01        0.32      0.96 o
   3   9  11       10.93       12.02      1.66 o
   4   9  11        0.21       -0.17      0.73 o
   5   9  11        2.02       -0.11      1.08 o
   6   9  11        3.45        3.63      0.67 o
   7   9  11        0.23        0.44      0.52 o
   8   9  11        1.69        1.53      0.65 o
   3  10  11        4.71        2.21      1.06 o
   4  10  11        9.62       10.49      1.44 o
   5  10  11        0.16       -0.53      1.10 o
   6  10  11        7.40        7.42      1.11 o
  -2  -5  12        8.75        8.07      0.86 o
  -1  -5  12       16.05       16.76      0.93 o
   0  -5  12        8.58        8.57      0.82 o
   1  -5  12        0.67        0.54      0.64 o
   2  -5  12        5.34        4.88      1.21 o
   3  -5  12        0.32        0.53      0.64 o
  -4  -4  12       37.56       41.02      3.54 o
  -3  -4  12        1.14        0.23      1.52 o
  -1  -4  12       15.69       11.19      1.08 o
   0  -4  12        0.00       -0.33      0.40 o
   1  -4  12        2.23        2.14      0.59 o
   2  -4  12        2.78        3.26      0.68 o
   3  -4  12        2.81        2.23      0.71 o
   4  -4  12        1.66        0.76      0.72 o
  -5  -3  12        0.76        0.77      1.44 o
  -4  -3  12        3.39        4.63      1.74 o
  -3  -3  12       12.01       12.18      2.06 o
  -2  -3  12        3.98        4.89      1.63 o
  -1  -3  12        4.28        3.21      0.66 o
   0  -3  12        1.74        1.97      0.47 o
   1  -3  12       51.67       45.37      2.80 o
   2  -3  12       12.99       14.28      0.73 o
   3  -3  12       20.41       20.06      1.75 o
   4  -3  12        7.56        8.14      1.00 o
   5  -3  12       11.11       11.14      1.18 o
  -5  -2  12        0.08        0.20      0.49 o
  -4  -2  12        5.10        6.39      0.52 o
  -3  -2  12        8.90        9.74      0.54 o
  -2  -2  12        1.97        1.20      0.43 o
  -1  -2  12        5.49        6.31      0.62 o
   0  -2  12        1.49        0.42      0.40 o
   1  -2  12        2.63        2.59      0.52 o
   2  -2  12       15.62       14.34      0.73 o
   3  -2  12        6.71        6.31      0.64 o
   4  -2  12       19.35       19.29      1.29 o
   5  -2  12        3.47        2.86      0.51 o
   6  -2  12        5.40        3.85      1.38 o
  -5  -1  12        1.73        2.05      0.64 o
  -4  -1  12        0.01       -0.01      0.40 o
  -3  -1  12        0.60        0.92      0.39 o
  -2  -1  12       17.07       17.31      0.76 o
  -1  -1  12       43.05       42.67      1.75 o
   0  -1  12       36.00       41.91      1.19 o
   1  -1  12        3.16        2.85      0.77 o
   2  -1  12       14.05       16.02      0.77 o
   3  -1  12       60.37       57.32      1.35 o
   4  -1  12       12.85       12.01      0.62 o
   5  -1  12       17.08       21.64      0.90 o
   6  -1  12       15.93       16.18      1.27 o
   7  -1  12        0.54        0.20      1.03 o
  -5   0  12        2.28        2.42      0.58 o
  -4   0  12        4.89        5.30      0.63 o
  -3   0  12       18.13       17.28      0.89 o
  -2   0  12        1.61        1.06      0.41 o
  -1   0  12       39.76       39.69      1.17 o
   0   0  12        0.03        0.07      0.37 o
   1   0  12       51.71       53.84      1.29 o
   2   0  12       57.31       61.99      1.52 o
   3   0  12        0.00        0.08      0.42 o
   4   0  12       16.67       14.51      0.68 o
   5   0  12       48.31       49.74      1.20 o
   6   0  12        0.87        0.67      0.68 o
   7   0  12        0.04        1.15      0.83 o
   8   0  12        3.12        5.33      1.64 o
  -5   1  12        1.71        0.39      0.80 o
  -4   1  12        8.73       11.18      1.04 o
  -3   1  12       27.35       23.64      1.07 o
  -2   1  12       29.69       35.25      1.19 o
  -1   1  12        2.25        1.41      0.27 o
   0   1  12        2.90        3.90      0.58 o
   1   1  12       35.29       35.97      0.99 o
   2   1  12      211.28      210.87      3.88 o
   3   1  12      242.62      248.85      3.27 o
   4   1  12       83.61       89.66      2.00 o
   5   1  12        0.32        0.44      0.42 o
   6   1  12        1.27        1.13      0.69 o
   7   1  12        1.05        1.36      1.02 o
   8   1  12        9.37        7.53      1.20 o
  -5   2  12        3.06        2.63      0.68 o
  -4   2  12        2.25        1.60      0.58 o
  -3   2  12       24.22       25.10      0.95 o
  -2   2  12        6.68        6.44      0.53 o
  -1   2  12        0.07       -0.02      0.44 o
   0   2  12       58.51       55.68      1.28 o
   1   2  12      122.26      114.78      2.05 o
   2   2  12       23.85       26.09      0.67 o
   3   2  12       37.02       39.28      0.94 o
   4   2  12       17.16       16.98      0.77 o
   5   2  12        0.72        0.67      0.51 o
   6   2  12        3.77        3.96      1.19 o
   7   2  12        5.83        7.25      1.06 o
   8   2  12        1.40        1.29      0.85 o
   9   2  12       32.36       36.35      3.17 o
  -4   3  12        5.95        7.28      0.82 o
  -3   3  12        5.79        5.01      0.70 o
  -2   3  12        1.32        0.73      0.50 o
  -1   3  12       12.23       11.51      0.89 o
   0   3  12       64.22       64.79      1.07 o
   1   3  12        3.07        3.41      0.34 o
   2   3  12        1.41        1.15      0.31 o
   3   3  12      106.66      107.11      2.08 o
   4   3  12        3.54        4.29      0.51 o
   5   3  12        2.84        2.36      0.58 o
   6   3  12       46.86       54.80      2.21 o
   7   3  12        1.60        1.53      0.84 o
   8   3  12        0.70        1.50      0.88 o
   9   3  12       22.23       27.18      2.76 o
  -4   4  12        0.39        0.74      0.91 o
  -3   4  12        0.24        0.47      0.34 o
  -2   4  12       14.99       14.59      0.61 o
  -1   4  12       23.36       23.71      0.76 o
   0   4  12        3.73        5.24      0.45 o
   1   4  12        2.57        1.73      0.42 o
   2   4  12        3.64        3.35      0.41 o
   3   4  12        4.98        6.14      0.56 o
   4   4  12        1.82        1.32      0.50 o
   5   4  12        9.70       10.77      1.04 o
   6   4  12       31.16       30.39      1.66 o
   7   4  12       13.57       13.09      1.24 o
   8   4  12       11.03       11.60      1.32 o
   9   4  12        4.71        6.52      1.77 o
  -3   5  12        1.98        1.99      0.87 o
  -2   5  12        0.20        1.04      0.66 o
  -1   5  12        0.75        0.02      0.42 o
   0   5  12        0.96        1.22      0.44 o
   1   5  12       26.80       23.18      0.92 o
   2   5  12      137.81      129.68      2.36 o
   3   5  12       33.71       32.76      1.29 o
   4   5  12        3.94        4.93      0.81 o
   5   5  12        0.22        0.17      0.51 o
   6   5  12        1.42        1.53      0.63 o
   7   5  12        5.25        5.28      0.71 o
   8   5  12        0.23        0.28      0.65 o
   9   5  12        0.78        0.49      0.71 o
  -3   6  12       32.45       40.16      5.41 o
  -2   6  12        0.00       -0.36      0.71 o
  -1   6  12        0.23       -0.11      0.54 o
   0   6  12        3.43        3.17      0.66 o
   1   6  12        1.56        0.17      0.52 o
   2   6  12        0.00        0.93      0.52 o
   3   6  12       62.69       61.05      2.28 o
   4   6  12        4.13        3.69      0.67 o
   5   6  12        0.73        0.84      0.56 o
   6   6  12        3.55        4.23      1.22 o
   7   6  12        6.81        6.85      1.11 o
   8   6  12       13.80        9.89      1.44 o
   9   6  12       57.38       59.43      1.72 o
  -2   7  12        0.64        1.46      0.88 o
  -1   7  12        9.68        9.81      1.41 o
   0   7  12        0.81        0.72      0.60 o
   1   7  12       13.80       12.12      0.96 o
   2   7  12       53.71       54.26      2.37 o
   3   7  12        0.17        0.58      0.65 o
   4   7  12        0.87        1.38      0.70 o
   5   7  12        2.64        2.54      0.69 o
   6   7  12       18.28       16.33      1.46 o
   7   7  12      100.23       91.29      3.40 o
   8   7  12        3.98        2.38      0.66 o
   9   7  12        0.00       -0.41      0.57 o
   0   8  12       10.22        9.11      1.06 o
   1   8  12        1.20        1.86      0.74 o
   2   8  12        2.46        2.53      1.03 o
   3   8  12        9.35       10.24      1.55 o
   4   8  12        0.75        1.70      0.67 o
   5   8  12        4.29        6.01      1.13 o
   6   8  12       15.91       16.83      1.56 o
   7   8  12       22.81       20.38      1.17 o
   8   8  12       12.86       10.72      0.92 o
   1   9  12        6.48        9.86      1.90 o
   2   9  12        0.45        1.03      1.09 o
   3   9  12        3.25        0.48      1.07 o
   4   9  12        1.72        2.50      1.34 o
   5   9  12        1.84        2.34      0.99 o
   6   9  12        2.98        3.82      1.09 o
   7   9  12        2.65        2.10      0.94 o
   0  -5  13        2.92        3.14      0.75 o
  -3  -4  13        4.97        7.19      2.19 o
  -1  -4  13        2.13        1.18      0.45 o
   0  -4  13        7.95        8.35      0.81 o
   1  -4  13        6.48        5.67      0.76 o
   2  -4  13        1.07        1.74      1.00 o
   3  -4  13        0.74        0.44      0.88 o
  -4  -3  13        6.07        8.02      2.08 o
  -3  -3  13       15.18       15.64      2.32 o
  -2  -3  13        6.74        8.54      1.92 o
  -1  -3  13       12.10       10.82      0.69 o
   0  -3  13       14.90       13.62      0.84 o
   1  -3  13        0.00        0.97      0.50 o
   2  -3  13        2.97        3.44      0.70 o
   3  -3  13       55.34       58.16      2.95 o
   4  -3  13        1.09        0.65      0.74 o
   5  -3  13        5.14        5.34      1.34 o
  -4  -2  13        1.40        1.20      0.39 o
  -3  -2  13        0.79       -0.31      0.35 o
  -2  -2  13        0.01        0.46      0.54 o
  -1  -2  13        0.00       -0.08      0.57 o
   0  -2  13       14.57       12.19      2.02 o
   1  -2  13        1.68        1.51      0.45 o
   2  -2  13        0.70        1.04      0.38 o
   3  -2  13        7.79        7.95      0.85 o
   4  -2  13        0.70        0.13      0.65 o
   5  -2  13        3.10        2.62      0.58 o
   6  -2  13       10.67        9.45      1.71 o
  -4  -1  13       12.44       14.19      0.82 o
  -3  -1  13       19.68       24.10      1.07 o
  -2  -1  13        1.59        0.81      0.38 o
  -1  -1  13        0.05       -0.09      0.66 o
   0  -1  13        0.65        0.28      0.39 o
   1  -1  13       19.33       19.99      1.60 o
   2  -1  13       26.91       31.76      1.06 o
   3  -1  13        0.37        0.32      0.40 o
   4  -1  13       29.57       30.90      2.13 o
   5  -1  13        4.37        4.02      0.50 o
   6  -1  13        3.29        2.25      1.28 o
   7  -1  13        2.62        1.73      1.35 o
  -4   0  13        0.18        0.34      0.50 o
  -3   0  13       18.48       17.41      0.93 o
  -2   0  13        1.11        1.36      0.47 o
  -1   0  13        5.14        5.60      0.55 o
   0   0  13       13.41       15.69      0.83 o
   1   0  13       13.98       15.81      0.54 o
   2   0  13        3.94        3.58      0.51 o
   3   0  13        6.85        8.03      0.69 o
   4   0  13        4.80        5.35      0.47 o
   5   0  13        4.74        4.10      0.51 o
   6   0  13        4.80        5.89      0.95 o
   7   0  13        7.16        6.64      1.50 o
  -4   1  13       16.41       16.08      1.16 o
  -3   1  13       14.64       15.75      1.16 o
  -2   1  13        0.08       -0.28      0.65 o
  -1   1  13        7.03        7.77      0.66 o
   0   1  13       20.73       21.69      0.75 o
   1   1  13        0.00       -0.03      0.34 o
   2   1  13       13.45       12.73      0.68 o
   3   1  13       37.73       39.66      0.99 o
   4   1  13       13.05       14.79      0.71 o
   5   1  13       27.65       30.49      1.24 o
   6   1  13       20.62       22.98      1.46 o
   7   1  13        3.40        4.12      0.93 o
   8   1  13        5.32        5.29      1.70 o
  -4   2  13       13.81       14.48      1.04 o
  -3   2  13       27.29       27.47      1.32 o
  -2   2  13       23.98       23.78      0.89 o
  -1   2  13       19.21       20.75      0.82 o
   0   2  13        9.09       11.31      1.18 o
   1   2  13        5.42        4.77      0.51 o
   2   2  13       59.49       64.84      1.49 o
   3   2  13       15.02       16.51      0.71 o
   4   2  13       31.08       31.81      1.04 o
   5   2  13        9.38        8.03      0.87 o
   6   2  13        0.80        1.15      0.74 o
   7   2  13        0.18        0.36      0.77 o
   8   2  13        7.12       10.14      1.29 o
  -4   3  13        9.26       11.13      0.97 o
  -3   3  13        1.00        1.33      0.69 o
  -2   3  13        0.13       -0.39      0.47 o
  -1   3  13        4.94        6.81      0.69 o
   0   3  13       12.60       13.45      0.72 o
   1   3  13       15.94       14.00      0.52 o
   2   3  13       24.57       24.59      0.75 o
   3   3  13        0.01       -0.28      0.34 o
   4   3  13        5.61        6.26      0.58 o
   5   3  13       17.39       15.74      0.95 o
   6   3  13        0.13        0.64      0.70 o
   7   3  13       17.87       17.15      1.41 o
   8   3  13        0.71        1.13      0.91 o
  -3   4  13        0.49        2.06      0.69 o
  -2   4  13        4.73        5.31      0.97 o
  -1   4  13        1.55        1.53      0.39 o
   0   4  13        0.34        0.25      0.32 o
   1   4  13       44.72       46.62      1.08 o
   2   4  13        0.75        0.66      0.36 o
   3   4  13       30.13       32.82      1.08 o
   4   4  13        0.21        0.00      0.47 o
   5   4  13        3.16        2.45      0.75 o
   6   4  13        9.67        8.17      1.03 o
   7   4  13       32.18       34.23      1.90 o
   8   4  13        0.30        0.21      0.80 o
   9   4  13        2.29        1.90      1.47 o
  -3   5  13        2.85        1.61      0.90 o
  -2   5  13        6.62        7.99      0.78 o
  -1   5  13        0.00        0.37      0.38 o
   0   5  13        0.95        0.66      0.45 o
   1   5  13        2.54        1.43      0.46 o
   2   5  13        3.27        3.02      0.55 o
   3   5  13        5.94        5.86      1.11 o
   4   5  13       42.38       40.65      1.81 o
   5   5  13        0.04        0.34      0.64 o
   6   5  13       20.45       22.45      1.53 o
   7   5  13        2.21        2.45      0.91 o
   8   5  13        0.18       -0.89      1.06 o
   9   5  13        0.16        0.84      1.41 o
  -2   6  13        0.58        0.01      0.78 o
  -1   6  13       10.68       11.82      1.25 o
   0   6  13        0.55        2.09      0.60 o
   1   6  13       16.26       13.41      0.95 o
   2   6  13       13.36       10.97      1.08 o
   3   6  13        5.64        3.82      0.80 o
   4   6  13        2.87        1.80      0.75 o
   5   6  13       11.15        8.94      1.09 o
   6   6  13        0.16        0.92      0.74 o
   7   6  13        0.27        0.82      1.21 o
   8   6  13        4.70        6.04      1.64 o
  -1   7  13        1.49        2.07      0.95 o
   0   7  13        4.15        1.51      0.86 o
   1   7  13        0.20        0.56      0.57 o
   2   7  13        6.51        8.33      1.08 o
   3   7  13        7.80        7.77      1.10 o
   4   7  13       16.14       16.19      2.15 o
   5   7  13        2.36        3.24      0.87 o
   6   7  13        2.86        3.92      1.00 o
   7   7  13        0.81        1.38      1.28 o
   8   7  13        1.82        2.50      1.52 o
   0   8  13        4.30        4.89      1.58 o
   1   8  13        1.67        1.61      1.15 o
   2   8  13       10.69       10.64      1.24 o
   3   8  13        0.66        0.61      0.78 o
   4   8  13       10.58       10.78      1.28 o
   5   8  13       18.79       18.21      2.21 o
   6   8  13       27.17       24.48      2.56 o
   7   8  13        2.93        2.64      1.47 o
   3   9  13        2.35        3.78      1.50 o
   4   9  13        1.30        0.73      1.22 o
   5   9  13        3.65        0.67      1.31 o
   6   9  13        3.28        4.85      1.64 o
   0  -4  14        2.22        2.59      0.97 o
   1  -4  14        0.28        1.18      0.99 o
  -2  -3  14        0.00        0.26      1.64 o
  -1  -3  14       17.08       16.53      0.88 o
   0  -3  14        3.35        3.35      0.61 o
   1  -3  14       13.48       14.63      0.99 o
   2  -3  14        2.27        2.38      0.65 o
   3  -3  14        0.43        1.86      0.60 o
  -3  -2  14        2.35        2.73      0.81 o
  -2  -2  14        0.29        0.03      0.52 o
  -1  -2  14        6.35        4.61      0.54 o
   0  -2  14       12.75       11.07      0.81 o
   1  -2  14        2.37        1.76      0.47 o
   2  -2  14        0.40       -0.23      1.13 o
   3  -2  14       16.63       16.20      1.12 o
   4  -2  14        1.38        1.94      0.75 o
   5  -2  14        1.42        0.84      0.76 o
  -3  -1  14        5.20        5.01      0.59 o
  -2  -1  14        5.30        6.10      0.60 o
  -1  -1  14       11.73       13.84      0.97 o
   0  -1  14        3.98        3.31      0.54 o
   1  -1  14        1.75        2.49      0.56 o
   2  -1  14        1.44        0.93      0.38 o
   3  -1  14       26.58       28.21      1.14 o
   4  -1  14        8.69        9.00      0.97 o
   5  -1  14        0.20       -0.44      0.65 o
   6  -1  14       13.19       11.86      1.82 o
  -3   0  14        0.04       -0.47      0.47 o
  -2   0  14        6.17        5.29      0.62 o
  -1   0  14        5.94        5.97      0.75 o
   0   0  14        3.38        3.34      0.55 o
   1   0  14        0.00        0.72      0.49 o
   2   0  14        2.22        2.35      0.46 o
   3   0  14       38.57       37.49      1.56 o
   4   0  14       16.22       17.17      1.00 o
   5   0  14       10.22        9.60      0.58 o
   6   0  14        2.46        1.32      1.12 o
   7   0  14        1.13        0.39      1.15 o
  -3   1  14        3.33        3.60      0.67 o
  -2   1  14        2.98        2.23      0.58 o
  -1   1  14        2.90        4.04      0.58 o
   0   1  14        2.78        2.60      0.54 o
   1   1  14        5.03        6.52      0.58 o
   2   1  14        0.08        0.29      0.40 o
   3   1  14        0.14        0.14      0.91 o
   4   1  14       54.15       52.38      1.23 o
   5   1  14       65.24       70.64      1.63 o
   6   1  14        0.48        0.95      0.73 o
   7   1  14       10.56       10.93      1.89 o
  -3   2  14        2.91        2.86      0.91 o
  -2   2  14       11.90       13.59      0.69 o
  -1   2  14       10.99       12.70      0.69 o
   0   2  14       25.41       28.02      0.97 o
   1   2  14        0.00       -0.23      0.38 o
   2   2  14        6.34        5.07      0.63 o
   3   2  14      120.39      125.52      3.48 o
   4   2  14        0.01       -0.40      0.40 o
   5   2  14        3.04        2.51      0.63 o
   6   2  14        9.40       12.13      1.17 o
   7   2  14        2.89        3.27      1.41 o
   8   2  14        0.12        0.54      1.23 o
  -3   3  14        8.58       10.64      0.91 o
  -2   3  14        6.33        7.08      0.72 o
  -1   3  14        4.67        4.42      0.77 o
   0   3  14        3.05        2.67      0.58 o
   1   3  14        0.37        0.67      0.50 o
   2   3  14        0.01       -0.29      0.29 o
   3   3  14       58.73       59.46      1.39 o
   4   3  14        2.56        3.21      0.52 o
   5   3  14        1.41        1.03      0.72 o
   6   3  14        5.45        6.76      0.98 o
   7   3  14        0.00       -0.44      0.74 o
   8   3  14        1.02        0.80      1.23 o
  -2   4  14        0.02        0.37      0.60 o
  -1   4  14        8.95        9.68      0.85 o
   0   4  14        0.01        0.22      0.51 o
   1   4  14        0.01       -0.05      0.32 o
   2   4  14        6.79        6.41      0.51 o
   3   4  14       16.28       15.69      0.78 o
   4   4  14        0.90       -0.33      0.49 o
   5   4  14       24.69       27.58      1.56 o
   6   4  14        0.54        0.00      0.73 o
   7   4  14        6.47        6.12      1.12 o
   8   4  14        0.64       -0.22      0.81 o
  -2   5  14        4.35        5.42      1.06 o
  -1   5  14        0.61       -0.44      0.44 o
   0   5  14        0.19        0.23      0.39 o
   1   5  14       10.67        8.73      0.87 o
   2   5  14        6.75        7.59      0.81 o
   3   5  14       13.61       12.45      1.09 o
   4   5  14       13.29       15.44      1.22 o
   5   5  14        6.79        7.32      0.99 o
   6   5  14        8.12        8.29      1.13 o
   7   5  14        6.96        6.57      1.15 o
   8   5  14        6.52        8.67      2.61 o
  -1   6  14       21.80       26.66      4.36 o
   0   6  14        0.10       -0.71      1.45 o
   1   6  14        5.24        5.62      0.74 o
   2   6  14        0.85        1.89      0.74 o
   3   6  14        4.22        5.34      0.94 o
   4   6  14        0.96        0.93      1.25 o
   5   6  14        0.55        0.81      0.73 o
   6   6  14        1.07        0.25      0.73 o
   7   6  14        5.47        4.79      1.10 o
   8   6  14        0.09       -0.12      1.16 o
   0   7  14        6.51        8.44      2.58 o
   1   7  14        1.34        2.08      1.15 o
   2   7  14        0.27       -0.32      0.62 o
   3   7  14        2.29        1.58      0.93 o
   4   7  14        5.20        6.01      1.02 o
   5   7  14        4.49        5.34      1.03 o
   6   7  14        1.91        2.12      0.94 o
   7   7  14        0.05       -1.05      1.05 o
   2   8  14        0.55        0.57      1.06 o
   3   8  14        2.72        3.69      0.96 o
   4   8  14       10.83       10.49      1.29 o
   5   8  14        0.72       -0.30      1.06 o
   6   8  14        5.55        5.30      1.71 o
  -1  -2  15        4.43        5.86      1.18 o
   0  -2  15        0.15       -0.85      0.85 o
   1  -2  15        0.01       -0.44      0.44 o
   2  -2  15        7.27        6.66      0.87 o
   3  -2  15        2.17        2.40      0.59 o
  -2  -1  15        0.00        0.04      0.47 o
  -1  -1  15       20.04       24.60      1.86 o
   0  -1  15        0.91        0.84      0.64 o
   1  -1  15        6.76        7.59      0.81 o
   2  -1  15       12.33       11.47      2.13 o
   3  -1  15        0.95       -0.05      0.93 o
   4  -1  15        2.93        1.85      0.78 o
   5  -1  15        7.47        9.23      1.12 o
  -2   0  15       14.07       11.44      0.82 o
  -1   0  15       10.89       10.41      0.77 o
   0   0  15        3.46        4.11      0.63 o
   1   0  15        1.28        1.60      0.57 o
   2   0  15        1.41        0.59      0.59 o
   3   0  15        2.30        3.17      0.71 o
   4   0  15       11.70       10.68      0.87 o
   5   0  15        5.36        5.40      0.96 o
   6   0  15        5.88        7.33      1.61 o
  -2   1  15        2.52        1.66      0.65 o
  -1   1  15       16.65       18.39      1.21 o
   0   1  15        0.44        0.84      0.68 o
   1   1  15        4.47        5.21      0.48 o
   2   1  15        0.46        0.51      0.51 o
   3   1  15        9.28        8.15      0.91 o
   4   1  15        0.36        0.21      0.63 o
   5   1  15        0.09        0.40      0.52 o
   6   1  15        5.88        5.37      1.48 o
  -2   2  15        0.00       -0.93      1.02 o
  -1   2  15        5.84        5.81      0.74 o
   0   2  15       14.21       16.96      1.26 o
   1   2  15        6.56        4.77      0.63 o
   2   2  15       26.25       29.10      1.24 o
   3   2  15       10.49        9.74      0.99 o
   4   2  15        7.67        6.84      0.52 o
   5   2  15       25.82       28.83      1.29 o
   6   2  15        3.98        4.50      1.48 o
   7   2  15        0.52        2.13      1.39 o
  -2   3  15       15.37       17.28      1.05 o
  -1   3  15        0.46        0.19      0.59 o
   0   3  15        8.65        8.43      0.78 o
   1   3  15        0.14       -0.18      0.49 o
   2   3  15        7.48        7.86      0.78 o
   3   3  15       12.01        9.76      0.56 o
   4   3  15        1.14        1.07      0.48 o
   5   3  15        8.62        8.66      1.00 o
   6   3  15        0.04        0.76      1.13 o
   7   3  15        0.00       -0.99      1.02 o
  -1   4  15        6.28       10.22      0.91 o
   0   4  15        2.10        1.41      0.63 o
   1   4  15        2.48        2.63      0.65 o
   2   4  15        0.27        0.16      0.37 o
   3   4  15        0.64        0.19      0.53 o
   4   4  15        6.29        8.05      0.97 o
   5   4  15       16.30       15.80      1.24 o
   6   4  15       15.99       14.65      1.30 o
   7   4  15        1.19        1.68      1.28 o
  -1   5  15        1.36        2.46      0.88 o
   0   5  15       22.06       27.00      0.97 o
   1   5  15        1.93        1.26      0.51 o
   2   5  15        2.94        3.82      0.76 o
   3   5  15       12.57       12.71      1.17 o
   4   5  15        2.56        2.54      0.80 o
   5   5  15        9.81        8.50      1.09 o
   6   5  15        0.10        0.90      0.79 o
   7   5  15        1.00        2.83      1.42 o
   0   6  15        0.58        0.54      0.80 o
   1   6  15       19.86       23.02      2.22 o
   2   6  15        5.72        5.78      1.48 o
   3   6  15        4.70        3.03      0.83 o
   4   6  15       10.23        7.30      1.03 o
   5   6  15        2.26        2.71      0.86 o
   6   6  15        3.01        2.43      0.93 o
   7   6  15        1.64        4.43      1.58 o
   1   7  15        0.00        0.57      1.02 o
   2   7  15        0.37        0.35      0.97 o
   3   7  15        0.30        0.73      1.02 o
   4   7  15        2.52        2.57      1.23 o
   5   7  15        1.66        2.78      0.89 o
   6   7  15        1.39        0.91      1.23 o
   4   8  15        5.67        5.56      1.60 o
   0  -1  16        0.86        0.48      0.55 o
   1  -1  16       12.32       14.50      1.08 o
   2  -1  16        0.83        1.34      1.00 o
   3  -1  16        9.97       11.08      0.73 o
  -1   0  16        2.33        2.94      0.62 o
   0   0  16        3.19        2.99      0.74 o
   1   0  16        0.11       -0.40      0.62 o
   2   0  16        2.28        4.31      1.13 o
   3   0  16        3.47        3.10      0.70 o
   4   0  16        0.05       -0.65      0.67 o
  -1   1  16        0.72        0.56      0.57 o
   0   1  16        0.14        0.35      0.57 o
   1   1  16        3.63        4.44      0.71 o
   2   1  16        1.26        1.54      0.58 o
   3   1  16        4.67        3.99      0.77 o
   4   1  16        2.11        2.53      0.78 o
   5   1  16       12.24       12.85      1.05 o
  -1   2  16        0.42        0.38      1.20 o
   0   2  16        0.17        0.23      0.76 o
   1   2  16        0.74        0.38      0.50 o
   2   2  16        4.12        3.67      0.71 o
   3   2  16        1.12        2.15      0.74 o
   4   2  16        0.11        0.61      0.74 o
   5   2  16        8.09        7.28      1.15 o
   6   2  16        0.62       -0.87      1.07 o
  -1   3  16        0.20       -0.52      0.52 o
   0   3  16       13.80       16.54      1.00 o
   1   3  16        2.58        2.03      0.61 o
   2   3  16       21.59       22.46      1.40 o
   3   3  16        0.58        1.56      0.73 o
   4   3  16        0.81       -0.15      0.57 o
   5   3  16        0.91        1.25      1.18 o
   6   3  16        0.80       -0.36      1.10 o
   0   4  16        0.60        0.25      0.64 o
   1   4  16        0.69        1.84      0.76 o
   2   4  16        1.31        3.00      0.85 o
   3   4  16        4.23        5.48      0.69 o
   4   4  16        1.20       -0.06      0.99 o
   5   4  16        4.64        5.87      1.48 o
   6   4  16        0.18        1.54      1.28 o
   1   5  16       12.50       11.78      1.66 o
   2   5  16        2.05        2.88      1.19 o
   3   5  16        9.05        7.91      1.55 o
   4   5  16        1.33        2.45      1.18 o
   5   5  16       23.33       21.88      2.32 o
   6   5  16        4.37        4.17      1.50 o
   2   6  16        0.39        2.35      1.19 o
   3   6  16        4.75        6.33      1.58 o
   4   6  16        9.67       11.85      1.84 o
   5   6  16        1.36        0.46      1.06 o
   6   6  16        0.78        0.58      1.28 o
   2   1  17        0.11        0.71      1.10 o
   3   1  17        2.22        3.70      0.73 o
   1   2  17        2.64        2.50      0.51 o
   2   2  17        0.43        0.90      0.63 o
   3   2  17        0.01        0.21      0.68 o
   4   2  17       10.34       10.05      1.11 o
   1   3  17        0.08        0.27      0.63 o
   2   3  17       13.41       13.46      1.22 o
   3   3  17        1.64        1.42      0.80 o
   4   3  17        0.05        1.82      1.05 o
   2   4  17        0.04        0.72      0.76 o
   3   4  17        3.47        2.13      1.12 o
   4   4  17        0.76        0.71      0.99 o
   3   5  17        6.33        7.39      1.55 o
   4   5  17        3.27        3.49      1.26 o
 
